# Supplementary material for: PEG treatment is unsuitable to study root related traits as it alters root anatomy in barley (Hordeum vulgare L.)
Source: BMC Plant Biol. 2024 Sep 13;24:856. doi: 10.1186/s12870-024-05529-z (PMC11396634; doi:10.1186/s12870-024-05529-z)
Supplement: Supplementary file 3 — Supplementary Material 3 [file 12870_2024_5529_MOESM3_ESM.xlsx]

## Sheet: Raw data root experiments
Genotype	Treatment	Growth condition	Replication in experiment	Experiment	Dry matter content [%]	Shoot dry mass [g]	Shoot fresh mass [g]	Root dry mass [g]	Root fresh mass [g]	Root crossings	Root diameter [mm]	Root forks	Root length [mm]	Root shoot ratio dry	Root shoot ratio fresh	Root surface area [mm²]	Root tips	Root volume [mm³]
1	Control	Sand	1	1	9.67391	0.089	0.92	0.02	0.63	301	0.2616	1509	227.39	0.224719	0.684783	18.69	669	0.122
1	Stress	Sand	1	1	15.8333	0.057	0.36	0.03	0.29	190	0.2695	1052	199.58	0.526316	0.805556	16.9	334	0.114
1	Control	Sand	2	1	8.7234	0.041	0.47	0.017	0.38	91	0.2788	580	116.05	0.414634	0.808511	10.17	380	0.071
1	Stress	Sand	2	1	10	0.057	0.57	0.021	0.51	251	0.2882	1441	252.62	0.368421	0.894737	22.88	441	0.165
1	Control	Sand	3	1	9.5098	0.097	1.02	0.028	0.78	362	0.2895	2191	296.73	0.28866	0.764706	26.99	853	0.195
1	Stress	Sand	3	1	11.0526	0.042	0.38	0.021	0.41	250	0.2791	1288	249.04	0.5	1.07895	21.83	358	0.152
1	Control	Sand	4	1	9.22481	0.119	1.29	0.036	1.2	393	0.3148	2743	363.73	0.302521	0.930233	35.97	1013	0.283
1	Stress	Sand	4	1	16.087	0.074	0.46	0.031	0.49	282	0.3117	1928	279.34	0.418919	1.06522	27.35	421	0.213
1	Control	Sand	5	1	8.27027	0.153	1.85	0.038	1.7	547	0.3313	3838	491.02	0.248366	0.918919	51.1	1463	0.423
1	Stress	Sand	5	1	9.41176	0.064	0.68	0.035	0.96	340	0.3039	2019	251.05	0.546875	1.41176	23.97	719	0.182
2	Control	Sand	1	1	8.47826	0.078	0.92	0.029	0.96	175	0.3449	1538	228.8	0.371795	1.04348	24.79	533	0.214
2	Stress	Sand	1	1	10.3774	0.055	0.53	0.018	0.49	173	0.2754	1050	172.68	0.327273	0.924528	14.94	418	0.103
2	Control	Sand	2	1	8.77698	0.122	1.39	0.04	1.42	350	0.3351	2800	361.4	0.327869	1.02158	38.05	1122	0.319
2	Stress	Sand	2	1	9.38462	0.061	0.65	0.021	0.49	206	0.3048	1699	224.55	0.344262	0.753846	21.5	572	0.164
2	Control	Sand	3	1	8.48921	0.118	1.39	0.036	1.17	260	0.3626	2485	306.67	0.305085	0.841727	34.94	934	0.317
2	Stress	Sand	3	1	12.8571	0.081	0.63	0.037	0.53	268	0.309	1754	283.41	0.45679	0.84127	27.52	586	0.213
2	Control	Sand	4	1	8.81818	0.097	1.1	0.026	0.99	227	0.3786	1955	244.09	0.268041	0.9	29.03	686	0.275
2	Stress	Sand	4	1	10.1538	0.066	0.65	0.026	0.56	215	0.3138	1542	227.55	0.393939	0.861538	22.43	449	0.176
2	Control	Sand	5	1	9.01961	0.092	1.02	0.033	1.3	286	0.3214	2016	300.1	0.358696	1.27451	30.3	826	0.243
2	Stress	Sand	5	1	14.7826	0.102	0.69	0.05	1.09	310	0.3514	2375	319.71	0.490196	1.57971	35.29	494	0.31
10	Control	Sand	1	1	9.18699	0.113	1.23	0.035	1.17	368	0.3047	2677	355.36	0.309735	0.95122	34.01	1020	0.259
10	Stress	Sand	1	1	18.4615	0.072	0.39	0.033	0.37	283	0.258	1461	258.15	0.458333	0.948718	20.92	448	0.135
10	Control	Sand	2	1	10.0758	0.133	1.32	0.032	1.05	527	0.3163	3313	410.17	0.240602	0.795455	40.76	1288	0.322
10	Stress	Sand	2	1	16.3636	0.054	0.33	0.018	0.24	205	0.2651	1097	189.41	0.333333	0.727273	15.77	331	0.105
10	Control	Sand	3	1	9.73451	0.11	1.13	0.036	1.87	386	0.3184	2688	418.3	0.327273	1.65487	41.84	1183	0.333
10	Stress	Sand	3	1	14.5588	0.099	0.68	0.043	0.72	414	0.2939	2141	405.61	0.434343	1.05882	37.45	689	0.275
10	Control	Sand	4	1	9.26667	0.139	1.5	0.042	1.68	534	0.2873	3659	460.16	0.302158	1.12	41.53	2025	0.298
10	Stress	Sand	4	1	13.6923	0.089	0.65	0.039	0.67	473	0.294	2766	368.13	0.438202	1.03077	34	820	0.25
10	Control	Sand	5	1	8.90173	0.154	1.73	0.038	2.14	372	0.3442	3202	417.91	0.246753	1.23699	45.19	1424	0.389
10	Stress	Sand	5	1	12.7711	0.106	0.83	0.045	1.25	380	0.3297	2548	346.16	0.424528	1.50602	35.85	654	0.295
5	Control	Sand	1	1	9.51807	0.079	0.83	0.026	0.93	150	0.3987	1371	195.01	0.329114	1.12048	24.42	449	0.243
5	Stress	Sand	1	1	10.3125	0.033	0.32	0.013	0.37	60	0.3354	636	109.93	0.393939	1.15625	11.58	193	0.097
5	Control	Sand	2	1	9.30233	0.08	0.86	0.03	1.02	239	0.3361	1873	279.57	0.375	1.18605	29.52	904	0.248
5	Stress	Sand	2	1	NA	NA	0.52	0.029	0.7	75	0.4523	1222	138.22	NA	1.34615	19.64	308	0.222
5	Control	Sand	3	1	9.80392	0.1	1.02	0.035	1.07	243	0.3795	1936	258.31	0.35	1.04902	30.79	689	0.292
5	Stress	Sand	3	1	12.381	0.026	0.21	0.027	0.43	85	0.3489	885	130.48	1.03846	2.04762	14.3	327	0.125
5	Control	Sand	4	1	9.71963	0.104	1.07	0.033	1.77	237	0.4025	2234	301.97	0.317308	1.65421	38.19	973	0.384
5	Stress	Sand	4	1	24.2857	0.068	0.28	0.049	0.5	219	0.3331	1537	238	0.720588	1.78571	24.91	401	0.207
5	Control	Sand	5	1	9.91304	0.114	1.15	0.033	1.27	262	0.3917	2454	290.65	0.289474	1.10435	35.77	1023	0.35
5	Stress	Sand	5	1	13.3333	0.088	0.66	0.043	0.88	198	0.3854	1811	271.62	0.488636	1.33333	32.89	507	0.317
6	Control	Sand	1	1	NA	NA	NA	NA	NA	NA	NA	NA	NA	NA	NA	NA	NA	NA
6	Stress	Sand	1	1	9.6875	0.031	0.32	0.021	0.32	86	0.3288	648	106.51	0.677419	1	11	329	0.09
6	Control	Sand	2	1	8.92857	0.075	0.84	0.02	0.85	251	0.317	1704	250.38	0.266667	1.0119	24.94	852	0.198
6	Stress	Sand	2	1	12.4	0.062	0.5	0.026	0.36	232	0.2962	1177	244.49	0.419355	0.72	22.75	527	0.168
6	Control	Sand	3	1	8.90625	0.114	1.28	0.038	1.6	374	0.3575	3042	366.33	0.333333	1.25	41.15	1171	0.368
6	Stress	Sand	3	1	16.4706	0.056	0.34	0.024	0.31	152	0.2971	877	184.57	0.428571	0.911765	17.23	346	0.128
6	Control	Sand	4	1	8.80829	0.17	1.93	0.054	2.53	662	0.3353	5300	682.54	0.317647	1.31088	71.9	2227	0.603
6	Stress	Sand	4	1	15.0909	0.083	0.55	0.036	0.56	412	0.2874	2319	367.2	0.433735	1.01818	33.16	817	0.238
6	Control	Sand	5	1	8.47134	0.133	1.57	0.039	1.71	247	0.405	2577	324.24	0.293233	1.08917	41.26	1016	0.418
6	Stress	Sand	5	1	12.9032	0.08	0.62	0.06	0.89	346	0.3529	2974	336.92	0.75	1.43548	37.35	796	0.33
3	Control	Sand	1	1	9.25532	0.087	0.94	0.026	0.92	211	0.3278	1548	240.32	0.298851	0.978723	24.75	745	0.203
3	Stress	Sand	1	1	12.9545	0.057	0.44	0.029	0.38	249	0.2759	1414	253.77	0.508772	0.863636	21.99	519	0.152
3	Control	Sand	2	1	9.41176	0.128	1.36	0.041	1.4	261	0.4146	2827	354.99	0.320312	1.02941	46.24	962	0.479
3	Stress	Sand	2	1	13.4694	0.066	0.49	0.039	0.52	256	0.3427	2103	304.22	0.590909	1.06122	32.75	601	0.281
3	Control	Sand	3	1	9.15493	0.13	1.42	0.036	1.64	351	0.3753	2826	351.69	0.276923	1.15493	41.47	1030	0.389
3	Stress	Sand	3	1	12.766	0.06	0.47	0.027	0.49	262	0.3567	1963	259.15	0.45	1.04255	29.04	408	0.259
3	Control	Sand	4	1	9.24812	0.123	1.33	0.038	1.7	302	0.3952	2850	333.64	0.308943	1.2782	41.43	750	0.409
3	Stress	Sand	4	1	11.6393	0.071	0.61	0.034	0.65	241	0.366	2009	253.61	0.478873	1.06557	29.16	382	0.267
3	Control	Sand	5	1	9.01408	0.128	1.42	0.036	2.06	331	0.4117	3419	360.78	0.28125	1.4507	46.66	992	0.48
3	Stress	Sand	5	1	12.8125	0.123	0.96	0.064	1.23	292	0.4121	2687	315.07	0.520325	1.28125	40.79	637	0.42
7	Control	Sand	1	1	8.69565	0.08	0.92	0.023	0.73	149	0.3909	1140	155.31	0.2875	0.793478	19.07	372	0.186
7	Stress	Sand	1	1	9.53488	0.041	0.43	0.015	0.26	138	0.2785	766	154.64	0.365854	0.604651	13.53	188	0.094
7	Control	Sand	2	1	8.35443	0.066	0.79	0.017	0.63	100	0.3833	1095	157.81	0.257576	0.797468	19	357	0.182
7	Stress	Sand	2	1	12.7941	0.087	0.68	0.03	0.49	328	0.2951	1567	278.34	0.344828	0.720588	25.8	433	0.19
7	Control	Sand	3	1	8.9899	0.089	0.99	0.025	0.93	196	0.3658	1851	222.53	0.280899	0.939394	25.57	512	0.234
7	Stress	Sand	3	1	9.83051	0.058	0.59	0.028	0.46	217	0.3102	1447	279.3	0.482759	0.779661	27.22	459	0.211
7	Control	Sand	4	1	8.82353	0.105	1.19	0.027	1.04	235	0.3713	2194	280.69	0.257143	0.87395	32.74	656	0.304
7	Stress	Sand	4	1	10	0.016	0.16	0.012	0.24	52	0.3023	307	62.64	0.75	1.5	5.95	101	0.045
7	Control	Sand	5	1	9.1	0.091	1	0.031	1.11	293	0.3149	2080	318.78	0.340659	1.11	31.54	775	0.248
7	Stress	Sand	5	1	10.6593	0.097	0.91	0.036	0.85	332	0.3208	2281	371.05	0.371134	0.934066	37.39	570	0.3
4	Control	Sand	1	1	8.7156	0.095	1.09	0.027	0.92	382	0.2817	2383	329.55	0.284211	0.844037	29.17	1007	0.205
4	Stress	Sand	1	1	14.9091	0.082	0.55	0.027	0.43	247	0.3072	1574	231.15	0.329268	0.781818	22.31	445	0.171
4	Control	Sand	2	1	8.78788	0.087	0.99	0.019	0.85	253	0.331	2122	248.48	0.218391	0.858586	25.84	934	0.214
4	Stress	Sand	2	1	13.8	0.069	0.5	0.03	0.4	298	0.293	1984	273.32	0.434783	0.8	25.16	568	0.184
4	Control	Sand	3	1	9.07285	0.137	1.51	0.037	1.52	543	0.3145	4117	511.35	0.270073	1.00662	50.52	1596	0.397
4	Stress	Sand	3	1	12.4096	0.103	0.83	0.037	0.63	612	0.281	3235	454	0.359223	0.759036	40.08	962	0.282
4	Control	Sand	4	1	8.78205	0.137	1.56	0.032	1.68	668	0.2871	4118	540.24	0.233577	1.07692	48.73	1646	0.35
4	Stress	Sand	4	1	12.043	0.112	0.93	0.046	1.1	493	0.33	3700	442.62	0.410714	1.1828	45.88	934	0.378
4	Control	Sand	5	1	9.06977	0.039	0.43	0.009	0.44	157	0.2624	1056	128.87	0.230769	1.02326	10.62	546	0.07
4	Stress	Sand	5	1	13.5802	0.11	0.81	0.038	0.66	521	0.2977	3184	356.04	0.345455	0.814815	33.3	755	0.248
8	Control	Sand	1	1	9.61538	0.05	0.52	0.021	0.61	99	0.3875	954	145.61	0.42	1.17308	17.73	334	0.172
8	Stress	Sand	1	1	9.04762	0.019	0.21	0.008	0.17	45	0.3356	331	59.6	0.421053	0.809524	6.28	104	0.053
8	Control	Sand	2	1	8.68687	0.086	0.99	0.027	0.95	145	0.4073	1536	240.67	0.313953	0.959596	30.79	577	0.314
8	Stress	Sand	2	1	11	0.055	0.5	0.022	0.48	76	0.3672	898	186.59	0.4	0.96	21.52	402	0.198
8	Control	Sand	3	1	9.44444	0.102	1.08	0.031	1.4	177	0.4476	2136	259.25	0.303922	1.2963	36.46	567	0.408
8	Stress	Sand	3	1	15.3488	0.066	0.43	0.033	0.65	192	0.3967	1794	225.66	0.5	1.51163	28.12	395	0.279
8	Control	Sand	4	1	9.02174	0.083	0.92	0.021	0.86	150	0.3955	1496	192.51	0.253012	0.934783	23.92	502	0.236
8	Stress	Sand	4	1	10.6579	0.081	0.76	0.044	1.06	206	0.3697	1870	290.61	0.54321	1.39474	33.75	512	0.312
8	Control	Sand	5	1	9.03846	0.141	1.56	0.052	2.54	193	0.4937	2688	360.99	0.368794	1.62821	55.98	788	0.691
8	Stress	Sand	5	1	10.274	0.075	0.73	0.037	0.89	158	0.4366	1913	251.69	0.493333	1.21918	34.52	480	0.377
9	Control	Sand	1	1	8.73016	0.055	0.63	0.016	0.55	109	0.3372	1049	156.56	0.290909	0.873016	16.59	474	0.14
9	Stress	Sand	1	1	10	0.007	0.07	0.023	0.09	26	0.2517	113	31.17	NA	1.28571	2.47	89	0.016
9	Control	Sand	2	1	9.48718	0.037	0.39	0.014	0.26	26	0.3631	292	57.66	0.378378	0.666667	6.58	113	0.06
9	Stress	Sand	2	1	6.17978	0.055	0.89	0.024	0.35	330	0.2495	1524	288.33	0.436364	0.393258	22.6	673	0.141
9	Control	Sand	3	1	9.20635	0.058	0.63	0.016	0.6	185	0.3159	1184	187.64	0.275862	0.952381	18.62	453	0.147
9	Stress	Sand	3	1	13.6364	0.06	0.44	0.026	0.32	288	0.3095	1787	257.59	0.433333	0.727273	25.04	407	0.194
9	Control	Sand	4	1	8.78788	0.058	0.66	0.025	0.72	208	0.3082	1411	223.2	0.431034	1.09091	21.61	581	0.167
9	Stress	Sand	4	1	14.7059	0.05	0.34	0.024	0.52	291	0.3183	1799	272.92	0.48	1.52941	27.29	335	0.217
9	Control	Sand	5	1	8.7	0.087	1	0.028	1.06	209	0.3498	1836	293.14	0.321839	1.06	32.22	791	0.282
9	Stress	Sand	5	1	15.4167	0.074	0.48	0.032	0.56	329	0.3095	2204	305.83	0.432432	1.16667	29.73	562	0.23
1	Control	Sand	1	2	10.0775	0.13	1.29	0.048	0.89	456	0.3697	4201	417	0.369231	0.689922	48.4014	1036	0.447
1	Stress	Sand	1	2	12.5	0.045	0.36	0.026	0.18	198	0.2924	1504	211	0.577778	0.5	19.345	344	0.141
1	Control	Sand	2	2	10.2759	0.149	1.45	0.044	0.93	585	0.3507	4714	514	0.295302	0.641379	56.5954	1365	0.496
1	Stress	Sand	2	2	11.875	0.057	0.48	0.037	0.51	307	0.3378	2676	341	0.649123	1.0625	36.1866	787	0.306
1	Control	Sand	3	2	10.2759	0.149	1.45	0.068	1.17	384	0.4368	4771	445	0.456376	0.806897	61.0831	982	0.667
1	Stress	Sand	3	2	20.4545	0.045	0.22	0.032	0.14	80	0.3151	473	89	0.711111	0.636364	8.8105	189	0.069
1	Control	Sand	4	2	10.4348	0.072	0.69	0.025	0.5	290	0.3565	2377	256	0.347222	0.724638	28.6502	557	0.255
1	Stress	Sand	4	2	12.7778	0.046	0.36	0.029	0.36	129	0.3851	1538	181	0.630435	1	21.851	309	0.21
1	Control	Sand	5	2	10.8397	0.142	1.31	0.058	1.62	465	0.4262	5096	491	0.408451	1.23664	65.7449	993	0.701
1	Stress	Sand	5	2	13.3929	0.075	0.56	0.057	0.66	387	0.3573	3072	360	0.76	1.17857	40.4538	642	0.361
2	Control	Sand	1	2	9.73214	0.109	1.12	0.041	0.77	259	0.4411	2777	255	0.376147	0.6875	35.279	503	0.389
2	Stress	Sand	1	2	16.0784	0.082	0.51	0.043	0.28	193	0.3199	1423	217	0.52439	0.54902	21.8176	421	0.174
2	Control	Sand	2	2	10.5634	0.15	1.42	0.053	1.2	342	0.4827	3850	366	0.353333	0.84507	55.5119	777	0.67
2	Stress	Sand	2	2	26.2963	0.071	0.27	0.035	0.21	149	0.352	1498	199	0.492958	0.777778	21.9537	403	0.193
2	Control	Sand	3	2	10.4624	0.181	1.73	0.083	1.65	321	0.5599	4746	419	0.458564	0.953757	73.7492	859	1.032
2	Stress	Sand	3	2	17.0588	0.058	0.34	0.032	0.19	96	0.3549	959	123	0.551724	0.558824	13.7613	303	0.122
2	Control	Sand	4	2	10.4217	0.173	1.66	0.064	1.25	329	0.4961	4304	432	0.369942	0.753012	67.2672	907	0.834
2	Stress	Sand	4	2	17.8947	0.068	0.38	0.031	0.3	169	0.3666	1707	223	0.455882	0.789474	25.646	398	0.235
2	Control	Sand	5	2	10.4167	0.15	1.44	0.058	1.21	417	0.4298	4741	489	0.386667	0.840278	65.9733	1061	0.709
2	Stress	Sand	5	2	17.3333	0.052	0.3	0.028	0.25	206	0.3392	1531	203	0.538462	0.833333	21.6263	344	0.183
10	Control	Sand	1	2	10.75	0.086	0.8	0.03	0.61	281	0.3596	2419	266	0.348837	0.7625	30.0778	697	0.27
10	Stress	Sand	1	2	20.2778	0.073	0.36	0.037	0.28	265	0.3135	1565	248	0.506849	0.777778	24.4405	368	0.192
10	Control	Sand	2	2	11.0458	0.169	1.53	0.072	1.59	605	0.4255	6204	639	0.426036	1.03922	85.4478	1290	0.909
10	Stress	Sand	2	2	19.3333	0.058	0.3	0.042	0.21	179	0.3376	1453	206	0.724138	0.7	21.8149	411	0.184
10	Control	Sand	3	2	11.746	0.074	0.63	0.024	0.48	137	0.4032	1596	208	0.324324	0.761905	26.3881	485	0.266
10	Stress	Sand	3	2	15.5556	0.056	0.36	0.029	0.24	128	0.3775	1301	175	0.517857	0.666667	20.7631	351	0.196
10	Control	Sand	4	2	11.0949	0.152	1.37	0.064	1.51	588	0.468	6522	594	0.421053	1.10219	87.3647	1371	1.022
10	Stress	Sand	4	2	15.7143	0.055	0.35	0.029	0.28	42	0.4278	687	90	0.527273	0.8	12.1554	243	0.13
10	Control	Sand	5	2	10.9146	0.179	1.64	0.082	1.77	430	0.5315	5977	517	0.458101	1.07927	86.3548	958	1.148
10	Stress	Sand	5	2	17.6923	0.046	0.26	0.029	0.18	95	0.2901	634	99	0.630435	0.692308	9.0029	291	0.065
5	Control	Sand	1	2	11.5584	0.089	0.77	0.038	0.68	210	0.4719	2439	243	0.426966	0.883117	35.9803	516	0.424
5	Stress	Sand	1	2	24.0909	0.053	0.22	0.038	0.24	58	0.3326	389	84	0.716981	1.09091	8.7786	229	0.073
5	Control	Sand	2	2	11.7582	0.107	0.91	0.042	0.75	337	0.4002	3385	332	0.392523	0.824176	41.7701	836	0.418
5	Stress	Sand	2	2	17.6471	0.03	0.17	0.019	0.17	37	0.4001	535	82	0.633333	1	10.297	140	0.103
5	Control	Sand	3	2	11.7021	0.055	0.47	0.023	0.46	83	0.4513	1190	158	0.418182	0.978723	22.3393	358	0.252
5	Stress	Sand	3	2	14	0.063	0.45	0.041	0.45	183	0.4165	2377	271	0.650794	1	35.4639	538	0.369
5	Control	Sand	4	2	12.7778	0.092	0.72	0.04	0.72	169	0.5072	2743	282	0.434783	1	44.9891	585	0.571
5	Stress	Sand	4	2	16.2162	0.06	0.37	0.034	0.38	230	0.3739	2122	262	0.566667	1.02703	30.8381	439	0.288
5	Control	Sand	5	2	NA	NA	NA	NA	NA	NA	NA	NA	NA	NA	NA	NA	NA	NA
5	Stress	Sand	5	2	25.7895	0.049	0.19	0.03	0.28	99	0.4087	1067	148	0.612245	1.47368	18.9812	334	0.194
6	Control	Sand	1	2	10.5797	0.146	1.38	0.066	1.1	330	0.4818	3957	400	0.452055	0.797101	60.5509	967	0.729
6	Stress	Sand	1	2	25.5556	0.046	0.18	0.026	0.25	178	0.3192	1236	182	0.565217	1.38889	18.213	332	0.145
6	Control	Sand	2	2	10.5072	0.145	1.38	0.067	1.11	323	0.5028	4175	387	0.462069	0.804348	61.1215	990	0.768
6	Stress	Sand	2	2	11.087	0.051	0.46	0.047	0.39	163	0.3328	1354	213	0.921569	0.847826	22.2336	438	0.185
6	Control	Sand	3	2	10.2899	0.142	1.38	0.068	1.23	250	0.5526	3925	387	0.478873	0.891304	67.2096	1000	0.928
6	Stress	Sand	3	2	14.4118	0.049	0.34	0.022	0.17	123	0.3213	964	131	0.44898	0.5	13.2204	270	0.106
6	Control	Sand	4	2	7.86517	0.07	0.89	0.032	0.82	260	0.4415	2830	307	0.457143	0.921348	42.6277	735	0.471
6	Stress	Sand	4	2	23.1579	0.044	0.19	0.024	0.11	57	0.2804	355	55	0.545455	0.578947	4.8829	159	0.034
6	Control	Sand	5	2	12.2314	0.148	1.21	0.055	1.02	399	0.4754	5148	443	0.371622	0.842975	66.1481	1057	0.786
6	Stress	Sand	5	2	12.2857	0.043	0.35	0.033	0.29	142	0.3857	1666	206	0.767442	0.828571	25.0034	348	0.241
3	Control	Sand	1	2	11.1927	0.122	1.09	0.053	1.08	203	0.5344	3242	326	0.434426	0.990826	54.7119	788	0.731
3	Stress	Sand	1	2	22.5	0.036	0.16	0.023	0.16	109	0.339	970	149	0.638889	1	15.8706	234	0.134
3	Control	Sand	2	2	10.9804	0.056	0.51	0.019	0.42	90	0.4445	1158	141	0.339286	0.823529	19.7284	299	0.219
3	Stress	Sand	2	2	12.1277	0.057	0.47	0.04	0.3	197	0.3463	1457	263	0.701754	0.638298	28.6235	374	0.248
3	Control	Sand	3	2	11.875	0.095	0.8	0.044	0.78	152	0.5313	2511	246	0.463158	0.975	41.1131	551	0.546
3	Stress	Sand	3	2	12.9167	0.062	0.48	0.032	0.4	167	0.4244	1730	222	0.516129	0.833333	29.5438	533	0.313
3	Control	Sand	4	2	10.6061	0.14	1.32	0.066	1.23	254	0.5732	4045	374	0.471429	0.931818	67.3434	753	0.965
3	Stress	Sand	4	2	22.6667	0.034	0.15	0.02	0.08	57	0.2681	323	59	0.588235	0.533333	4.9505	193	0.033
3	Control	Sand	5	2	10.7874	0.137	1.27	0.055	1.18	264	0.5294	4391	399	0.40146	0.929134	66.3641	790	0.878
3	Stress	Sand	5	2	12.2727	0.027	0.22	0.012	0.17	67	0.409	872	103	0.444444	0.772727	13.2801	236	0.136
7	Control	Sand	1	2	10.0752	0.134	1.33	0.052	1.07	327	0.4595	3492	381	0.38806	0.804511	54.9269	583	0.631
7	Stress	Sand	1	2	17.0588	0.058	0.34	0.027	0.22	132	0.3231	1070	216	0.465517	0.647059	21.9514	275	0.177
7	Control	Sand	2	2	11.1957	0.103	0.92	0.04	0.96	128	0.5537	2340	239	0.38835	1.04348	41.568	403	0.575
7	Stress	Sand	2	2	15.5	0.062	0.4	0.039	0.29	196	0.3812	1694	238	0.629032	0.725	28.5073	309	0.272
7	Control	Sand	3	2	10.7857	0.151	1.4	0.054	1.06	223	0.5536	3456	342	0.357616	0.757143	59.4886	585	0.823
7	Stress	Sand	3	2	13.7778	0.062	0.45	0.035	0.41	198	0.375	1848	251	0.564516	0.911111	29.5231	453	0.277
7	Control	Sand	4	2	10.3968	0.131	1.26	0.045	0.84	194	0.4993	2674	300	0.343511	0.666667	47.0895	565	0.588
7	Stress	Sand	4	2	12.4	0.031	0.25	0.017	0.18	145	0.3299	1083	184	0.548387	0.72	19.0377	251	0.157
7	Control	Sand	5	2	10.0625	0.161	1.6	0.064	1.51	509	0.4299	5310	574	0.397516	0.94375	77.5324	1113	0.833
7	Stress	Sand	5	2	13.7778	0.062	0.45	0.031	0.29	169	0.3593	1351	224	0.5	0.644444	25.2959	361	0.227
4	Control	Sand	1	2	10.3448	0.12	1.16	0.043	0.89	338	0.4244	3255	282	0.358333	0.767241	37.5372	828	0.398
4	Stress	Sand	1	2	17.3333	0.078	0.45	0.035	0.24	145	0.3328	1036	173	0.448718	0.533333	18.0878	488	0.15
4	Control	Sand	2	2	11.1613	0.173	1.55	0.067	1.08	418	0.4816	4204	383	0.387283	0.696774	57.9972	1030	0.698
4	Stress	Sand	2	2	22.2727	0.049	0.22	0.028	0.11	85	0.272	558	123	0.571429	0.5	10.5046	263	0.071
4	Control	Sand	3	2	12.5	0.09	0.72	0.03	0.45	213	0.4231	2465	233	0.333333	0.625	30.9289	531	0.327
4	Stress	Sand	3	2	15	0.066	0.44	0.03	0.28	216	0.3742	1847	226	0.454545	0.636364	26.6056	381	0.249
4	Control	Sand	4	2	12.2302	0.17	1.39	0.074	1.54	455	0.4648	4993	469	0.435294	1.10791	68.4224	1099	0.795
4	Stress	Sand	4	2	18.8889	0.068	0.36	0.028	0.24	278	0.3042	1696	264	0.411765	0.666667	25.2512	481	0.192
4	Control	Sand	5	2	11.6	0.174	1.5	0.049	0.96	311	0.5268	3771	324	0.281609	0.64	53.6005	530	0.706
4	Stress	Sand	5	2	16.9444	0.061	0.36	0.03	0.25	341	0.3252	2411	272	0.491803	0.694444	27.7588	494	0.226
8	Control	Sand	1	2	10.4762	0.11	1.05	0.05	0.94	113	0.6424	2339	215	0.454545	0.895238	43.4843	559	0.698
8	Stress	Sand	1	2	16.2162	0.06	0.37	0.042	0.41	149	0.4129	1570	213	0.7	1.10811	27.6878	393	0.286
8	Control	Sand	2	2	11.1111	0.09	0.81	0.034	0.75	141	0.5256	2304	226	0.377778	0.925926	37.3661	606	0.491
8	Stress	Sand	2	2	15.2632	0.058	0.38	0.029	0.27	93	0.4559	1351	154	0.5	0.710526	22.0968	394	0.252
8	Control	Sand	3	2	11.4943	0.1	0.87	0.049	1.3	166	0.5343	2801	332	0.49	1.49425	55.6817	893	0.744
8	Stress	Sand	3	2	15.7576	0.052	0.33	0.03	0.25	122	0.4211	1737	200	0.576923	0.757576	26.4314	422	0.278
8	Control	Sand	4	2	11.1972	0.159	1.42	0.119	1.68	147	0.6686	3641	380	0.748428	1.1831	79.8885	877	1.335
8	Stress	Sand	4	2	12.9545	0.057	0.44	0.033	0.33	60	0.4427	883	137	0.578947	0.75	19.054	270	0.211
8	Control	Sand	5	2	10.2614	0.157	1.53	0.082	1.52	149	0.5726	3185	362	0.522293	0.993464	65.112	859	0.932
8	Stress	Sand	5	2	14.1026	0.055	0.39	0.036	0.19	60	0.382	790	108	0.654545	0.487179	12.9602	327	0.124
9	Control	Sand	1	2	10.7438	0.13	1.21	0.05	0.87	199	0.4888	2487	282	0.384615	0.719008	43.3702	539	0.53
9	Stress	Sand	1	2	16.7568	0.062	0.37	0.038	0.3	143	0.4102	1394	182	0.612903	0.810811	23.3885	258	0.24
9	Control	Sand	2	2	10.7692	0.084	0.78	0.038	0.68	268	0.4081	2594	331	0.452381	0.871795	42.426	557	0.433
9	Stress	Sand	2	2	25.625	0.041	0.16	0.03	0.13	54	0.3929	565	95	0.731707	0.8125	11.7632	140	0.116
9	Control	Sand	3	2	10.25	0.082	0.8	0.041	0.87	138	0.4881	1932	259	0.5	1.0875	39.6411	486	0.484
9	Stress	Sand	3	2	17.5	0.042	0.24	0.03	0.18	208	0.3407	1513	209	0.714286	0.75	22.3317	322	0.19
9	Control	Sand	4	2	11.0769	0.072	0.65	0.031	0.58	118	0.5138	1630	177	0.430556	0.892308	28.6255	389	0.368
9	Stress	Sand	4	2	12.5	0.04	0.32	0.027	0.26	89	0.3991	847	131	0.675	0.8125	16.4333	219	0.164
9	Control	Sand	5	2	10	0.084	0.84	0.032	0.76	142	0.5226	2398	237	0.380952	0.904762	38.9134	443	0.508
9	Stress	Sand	5	2	12.5806	0.078	0.62	0.048	0.77	246	0.4562	2627	305	0.615385	1.24194	43.6585	604	0.498
11	Control	Sand	1	1	10.113	0.179	1.77	0.072	1.65	334	0.5559	4522	440	0.402235	0.932203	76.7808	1090	1.067
11	Stress	Sand	1	1	12.2581	0.076	0.62	0.046	0.43	218	0.4049	2324	278	0.605263	0.693548	35.3785	461	0.358
11	Control	Sand	2	1	10.0775	0.13	1.29	0.04	0.99	260	0.496	3043	301	0.307692	0.767442	46.9613	731	0.582
11	Stress	Sand	2	1	11.3235	0.077	0.68	0.047	0.59	252	0.3851	2522	307	0.61039	0.867647	37.095	671	0.357
11	Control	Sand	3	1	10.4762	0.11	1.05	0.03	1.01	239	0.4378	2492	244	0.272727	0.961905	33.5464	749	0.367
11	Stress	Sand	3	1	11.2	0.056	0.5	0.028	0.54	286	0.3443	2499	299	0.5	1.08	32.3174	743	0.278
11	Control	Sand	4	1	10.5263	0.12	1.14	0.04	1.41	361	0.4334	3580	373	0.333333	1.23684	50.7959	967	0.55
11	Stress	Sand	4	1	11.3235	0.077	0.68	0.029	0.41	233	0.3749	2271	273	0.376623	0.602941	32.12	614	0.301
11	Control	Sand	5	1	9.46746	0.16	1.69	0.059	1.6	383	0.4807	4278	420	0.36875	0.946746	63.4015	1007	0.762
11	Stress	Sand	5	1	10.6897	0.031	0.29	0.016	0.23	88	0.3877	985	144	0.516129	0.793103	17.487	287	0.169
11	Control	Sand	1	2	9.88701	0.175	1.77	0.068	1.73	563	0.4359	5928	577	0.388571	0.977401	79.001	1361	0.861
11	Stress	Sand	1	2	11.7544	0.067	0.57	0.045	0.8	184	0.4386	2410	279	0.671642	1.40351	38.388	562	0.421
11	Control	Sand	2	2	9.44882	0.12	1.27	0.039	0.98	314	0.4065	3165	346	0.325	0.771654	44.155	1006	0.449
11	Stress	Sand	2	2	10.2564	0.04	0.39	0.02	0.35	112	0.4107	1460	175	0.5	0.897436	22.5155	394	0.231
11	Control	Sand	3	2	10.1974	0.155	1.52	0.047	1.44	307	0.4539	3775	403	0.303226	0.947368	57.4571	1015	0.652
11	Stress	Sand	3	2	11.1538	0.058	0.52	0.029	0.5	163	0.4371	2030	233	0.5	0.961538	31.9919	479	0.35
11	Control	Sand	4	2	9.70588	0.132	1.36	0.038	0.97	393	0.4226	3710	408	0.287879	0.713235	54.173	962	0.572
11	Stress	Sand	4	2	10.6977	0.046	0.43	0.024	0.4	121	0.3906	1403	187	0.521739	0.930233	23.0042	428	0.225
11	Control	Sand	5	2	9.49686	0.151	1.59	0.055	1.28	318	0.4937	4070	398	0.364238	0.805031	61.7246	784	0.762
11	Stress	Sand	5	2	11.75	0.047	0.4	0.026	0.32	126	0.4007	1425	194	0.553191	0.8	24.4367	358	0.245
1	Control	Sand	1	3	9.41748	0.097	1.03	0.023	0.53	205	0.3595	1719	253.81	0.237113	0.514563	28.6682	991	0.258
1	Stress	Sand	1	3	9.09091	0.08	0.88	0.032	0.7	284	0.3773	2535	390.574	0.4	0.795455	46.2946	832	0.437
1	Control	Sand	2	3	9.13043	0.105	1.15	0.027	0.76	302	0.3488	2589	382.164	0.257143	0.66087	41.8829	1580	0.365
1	Stress	Sand	2	3	10.3333	0.062	0.6	0.026	0.4	150	0.3838	1286	244.351	0.419355	0.666667	29.4638	489	0.283
1	Control	Sand	3	3	9.4152	0.161	1.71	0.061	1.14	404	0.4413	4209	539.517	0.378882	0.666667	74.804	1391	0.825
1	Stress	Sand	3	3	10.9211	0.083	0.76	0.034	0.43	200	0.374	1846	308.12	0.409639	0.565789	36.2068	807	0.339
1	Control	Sand	4	3	9.29688	0.119	1.28	0.03	0.76	345	0.3734	2689	364.64	0.252101	0.59375	42.773	993	0.399
1	Stress	Sand	4	3	9.78947	0.093	0.95	0.047	0.76	351	0.4012	3204	433.568	0.505376	0.8	54.6438	923	0.548
1	Control	Sand	5	3	9.39394	0.093	0.99	0.021	0.46	287	0.3139	2121	309.304	0.225806	0.464646	30.4999	1135	0.239
1	Stress	Sand	5	3	10.1176	0.086	0.85	0.039	0.53	312	0.3509	2747	408.673	0.453488	0.623529	45.0523	902	0.395
2	Control	Sand	1	3	9.09091	0.07	0.77	0.015	0.4	150	0.351	1031	178.291	0.214286	0.519481	19.6612	547	0.173
2	Stress	Sand	1	3	10.1266	0.08	0.79	0.021	0.42	143	0.418	1445	203.508	0.2625	0.531646	26.7256	429	0.279
2	Control	Sand	2	3	8.86792	0.094	1.06	0.027	0.57	214	0.383	2177	268.93	0.287234	0.537736	32.3621	895	0.31
2	Stress	Sand	2	3	10.3947	0.079	0.76	0.032	0.43	160	0.3874	1498	257.396	0.405063	0.565789	31.327	415	0.303
2	Control	Sand	3	3	9.20455	0.162	1.76	0.045	0.96	326	0.4296	3232	409.84	0.277778	0.545455	55.3133	1053	0.594
2	Stress	Sand	3	3	11.1667	0.067	0.6	0.039	0.42	187	0.3734	1661	264.425	0.58209	0.7	31.015	474	0.289
2	Control	Sand	4	3	9.09091	0.17	1.87	0.056	1	299	0.4501	3365	435.713	0.329412	0.534759	61.6154	935	0.693
2	Stress	Sand	4	3	11.8447	0.122	1.03	0.049	0.53	353	0.3884	3359	473.793	0.401639	0.514563	57.8072	803	0.561
2	Control	Sand	5	3	8.41121	0.09	1.07	0.018	0.48	188	0.4052	1761	226.295	0.2	0.448598	28.8049	663	0.292
2	Stress	Sand	5	3	11	0.099	0.9	0.034	0.56	183	0.4225	1965	288.856	0.343434	0.622222	38.3366	562	0.405
10	Control	Sand	1	3	10.9091	0.084	0.77	0.023	0.6	160	0.3706	1534	241.276	0.27381	0.779221	28.0883	780	0.26
10	Stress	Sand	1	3	12.3288	0.09	0.73	0.039	0.57	236	0.3704	1944	341.372	0.433333	0.780822	39.7211	612	0.368
10	Control	Sand	2	3	10.8824	0.074	0.68	0.018	0.41	118	0.4019	1244	180.935	0.243243	0.602941	22.8452	435	0.23
10	Stress	Sand	2	3	11.4634	0.047	0.41	0.017	0.21	106	0.3472	1037	174.738	0.361702	0.512195	19.0613	397	0.165
10	Control	Sand	3	3	10.292	0.141	1.37	0.038	0.9	320	0.4371	3373	406.421	0.269504	0.656934	55.814	1016	0.61
10	Stress	Sand	3	3	11.3333	0.051	0.45	0.026	0.4	185	0.3462	1510	296.118	0.509804	0.888889	32.204	638	0.279
10	Control	Sand	4	3	10.2151	0.095	0.93	0.018	0.54	248	0.3568	2085	293.113	0.189474	0.580645	32.858	809	0.293
10	Stress	Sand	4	3	12.0408	0.059	0.49	0.025	0.4	174	0.3699	1519	252.534	0.423729	0.816327	29.3443	430	0.271
10	Control	Sand	5	3	9.62963	0.182	1.89	0.03	1.15	487	0.4174	4959	565.293	0.164835	0.608466	74.1349	1539	0.774
10	Stress	Sand	5	3	11.5068	0.084	0.73	0.043	0.77	306	0.3677	2699	432.5	0.511905	1.05479	49.9605	819	0.459
5	Control	Sand	1	3	9.74359	0.076	0.78	0.039	0.45	120	0.4284	1241	198.899	0.513158	0.576923	26.7718	463	0.287
5	Stress	Sand	1	3	11.4286	0.072	0.63	0.019	0.38	153	0.4078	1558	249.954	0.263889	0.603175	32.0206	405	0.326
5	Control	Sand	2	3	10.5172	0.061	0.58	0.028	0.4	79	0.4329	1267	170.962	0.459016	0.689655	23.2492	370	0.252
5	Stress	Sand	2	3	10.7229	0.089	0.83	0.034	0.6	273	0.3845	2469	369.548	0.382022	0.722892	44.6373	702	0.429
5	Control	Sand	3	3	10.6993	0.153	1.43	0.062	1.41	398	0.4425	3846	509.914	0.405229	0.986014	70.8935	1120	0.784
5	Stress	Sand	3	3	11.7021	0.055	0.47	0.038	0.52	105	0.476	1616	189.843	0.690909	1.10638	28.3865	455	0.338
5	Control	Sand	4	3	9.93151	0.145	1.46	0.054	1.24	247	0.5133	3120	390.101	0.372414	0.849315	62.9058	918	0.807
5	Stress	Sand	4	3	13.8298	0.065	0.47	0.026	0.2	129	0.3705	1197	182.177	0.4	0.425532	21.2059	303	0.196
5	Control	Sand	5	3	NA	0.115	1.18	0.035	0.97	247	0.4779	2987	354	NA	NA	53.1519	903	0.635
5	Stress	Sand	5	3	13.2692	0.069	0.52	0.039	0.32	198	0.4158	1889	264.272	0.565217	0.615385	34.5193	464	0.359
6	Control	Sand	1	3	8.33333	0.08	0.96	0.016	0.41	219	0.3182	1473	245.823	0.2	0.427083	24.5776	721	0.196
6	Stress	Sand	1	3	11.4706	0.078	0.68	0.025	0.38	209	0.3704	1868	287.622	0.320513	0.558824	33.4712	511	0.31
6	Control	Sand	2	3	9.04762	0.095	1.05	0.021	0.58	255	0.3792	2284	282.887	0.221053	0.552381	33.7031	972	0.32
6	Stress	Sand	2	3	11.1628	0.048	0.43	0.019	0.3	143	0.3578	1410	229.525	0.395833	0.697674	25.802	426	0.231
6	Control	Sand	3	3	9.10714	0.153	1.68	0.06	1.32	400	0.4228	4200	542.837	0.392157	0.785714	72.0988	1434	0.762
6	Stress	Sand	3	3	11.2676	0.08	0.71	0.038	0.64	220	0.3738	2239	358.077	0.475	0.901408	42.0473	744	0.393
6	Control	Sand	4	3	9.25466	0.149	1.61	0.052	1.17	365	0.4518	4088	486.761	0.348993	0.726708	69.0941	1242	0.78
6	Stress	Sand	4	3	12.2727	0.081	0.66	0.034	0.43	396	0.3486	2883	429.498	0.419753	0.651515	47.0307	676	0.41
6	Control	Sand	5	3	8.85246	0.162	1.83	0.046	1.35	325	0.4808	3644	428.62	0.283951	0.737705	64.7396	1111	0.778
6	Stress	Sand	5	3	11.5942	0.08	0.69	0.047	0.48	147	0.4369	1894	260.572	0.5875	0.695652	35.7672	465	0.391
3	Control	Sand	1	3	9.51049	0.136	1.43	0.051	0.83	179	0.4704	2445	319.037	0.375	0.58042	47.1519	863	0.555
3	Stress	Sand	1	3	10.1562	0.065	0.64	0.03	0.48	195	0.3766	1701	283.675	0.461538	0.75	33.5625	563	0.316
3	Control	Sand	2	3	9.72603	0.142	1.46	0.034	0.68	190	0.4471	2494	297.872	0.239437	0.465753	41.8435	821	0.468
3	Stress	Sand	2	3	10	0.07	0.7	0.044	0.65	200	0.4004	2126	325.176	0.628571	0.928571	40.8988	589	0.409
3	Control	Sand	3	3	9.49686	0.151	1.59	0.057	1.04	368	0.4616	3961	444.274	0.377483	0.654088	64.421	1026	0.743
3	Stress	Sand	3	3	11.2121	0.074	0.66	0.036	0.53	176	0.4029	1827	306.565	0.486486	0.80303	38.8002	568	0.391
3	Control	Sand	4	3	9.57265	0.112	1.17	0.03	0.73	159	0.4664	2097	270.494	0.267857	0.623932	39.6306	693	0.462
3	Stress	Sand	4	3	10.5797	0.073	0.69	0.031	0.5	172	0.4216	2207	305.077	0.424658	0.724638	40.408	653	0.426
3	Control	Sand	5	3	9.58621	0.139	1.45	0.027	0.65	292	0.3927	2912	366.216	0.194245	0.448276	45.1747	968	0.443
3	Stress	Sand	5	3	10.2273	0.09	0.88	0.044	0.73	253	0.4566	3098	388.225	0.488889	0.829545	55.6923	730	0.636
7	Control	Sand	1	3	8.78378	0.065	0.74	0.013	0.36	92	0.3737	787	154.088	0.2	0.486486	18.0903	278	0.169
7	Stress	Sand	1	3	10.6452	0.066	0.62	0.015	0.24	153	0.3367	917	200.116	0.227273	0.387097	21.1674	336	0.178
7	Control	Sand	2	3	9.57895	0.091	0.95	0.019	0.56	140	0.4155	1565	225.932	0.208791	0.589474	29.493	486	0.306
7	Stress	Sand	2	3	11.1702	0.105	0.94	0.027	0.45	177	0.3915	1591	275.401	0.257143	0.478723	33.8709	423	0.331
7	Control	Sand	3	3	9.69543	0.191	1.97	0.047	1.05	283	0.4743	3234	410.033	0.246073	0.532995	61.0917	636	0.724
7	Stress	Sand	3	3	10.9091	0.06	0.55	0.021	0.32	155	0.3705	1395	236.368	0.35	0.581818	27.5096	354	0.255
7	Control	Sand	4	3	9.5679	0.155	1.62	0.059	1.2	275	0.4706	3402	437.243	0.380645	0.740741	64.6417	734	0.76
7	Stress	Sand	4	3	9.8	0.049	0.5	0.016	0.38	131	0.3894	1239	209.744	0.326531	0.76	25.656	251	0.25
7	Control	Sand	5	3	9.21053	0.14	1.52	0.033	0.93	308	0.4248	2768	414.147	0.235714	0.611842	55.2752	726	0.587
7	Stress	Sand	5	3	10.3448	0.09	0.87	0.04	0.67	363	0.3648	2992	443.775	0.444444	0.770115	50.8591	590	0.464
4	Control	Sand	1	3	9.88701	0.175	1.77	0.041	0.95	541	0.3644	4739	483.204	0.234286	0.536723	55.3127	1767	0.504
4	Stress	Sand	1	3	13.8095	0.058	0.42	0.021	0.18	238	0.3128	1741	243.011	0.362069	0.428571	23.8809	549	0.187
4	Control	Sand	2	3	9.13043	0.126	1.38	0.029	0.67	399	0.3953	3365	358.672	0.230159	0.485507	44.5471	1008	0.44
4	Stress	Sand	2	3	9.79592	0.048	0.49	0.011	0.21	195	0.2875	1182	207.006	0.229167	0.428571	18.6983	576	0.134
4	Control	Sand	3	3	10.3226	0.16	1.55	0.059	0.88	347	0.4779	3394	347.87	0.36875	0.567742	52.2229	906	0.624
4	Stress	Sand	3	3	11.8824	0.101	0.85	0.035	0.44	339	0.3307	2647	406.435	0.346535	0.517647	42.2239	771	0.349
4	Control	Sand	4	3	10.5495	0.192	1.82	0.046	1.04	614	0.3842	5025	548.71	0.239583	0.571429	66.2247	1720	0.636
4	Stress	Sand	4	3	15	0.099	0.66	0.035	0.25	213	0.3403	1636	263.252	0.353535	0.378788	28.1459	581	0.239
4	Control	Sand	5	3	9.84293	0.188	1.91	0.049	1.16	479	0.4768	5072	452.039	0.260638	0.60733	67.708	1340	0.807
4	Stress	Sand	5	3	11.7333	0.088	0.75	0.037	0.39	276	0.3851	2451	310.396	0.420455	0.52	37.5557	630	0.362
8	Control	Sand	1	3	8.33333	0.075	0.9	0.033	0.45	94	0.4952	1208	147.833	0.44	0.5	22.9979	357	0.285
8	Stress	Sand	1	3	10.6349	0.067	0.63	0.017	0.48	89	0.4829	1596	208.846	0.253731	0.761905	31.6846	463	0.383
8	Control	Sand	2	3	9.51613	0.118	1.24	0.041	0.97	170	0.5235	2614	309.874	0.347458	0.782258	50.9666	586	0.667
8	Stress	Sand	2	3	13.8889	0.05	0.36	0.021	0.18	40	0.4175	606	110.349	0.42	0.5	14.475	208	0.151
8	Control	Sand	3	3	8.82353	0.12	1.36	0.05	1.1	152	0.532	2263	319.183	0.416667	0.808824	53.3489	560	0.71
8	Stress	Sand	3	3	13.0769	0.068	0.52	0.03	0.31	94	0.4281	945	179.441	0.441176	0.596154	24.1359	299	0.258
8	Control	Sand	4	3	9.28571	0.091	0.98	0.036	0.79	144	0.4752	2077	292.195	0.395604	0.806122	43.6191	600	0.518
8	Stress	Sand	4	3	12.2222	0.077	0.63	0.043	0.52	122	0.4312	1271	225.013	0.558442	0.825397	30.4789	356	0.329
8	Control	Sand	5	3	9.0099	0.091	1.01	0.029	0.57	129	0.4592	1621	260.153	0.318681	0.564356	37.5322	556	0.431
8	Stress	Sand	5	3	10	0.034	0.34	0.016	0.28	66	0.425	904	154.828	0.470588	0.823529	20.672	318	0.22
9	Control	Sand	1	3	9.2381	0.097	1.05	0.026	0.75	258	0.3617	2191	344.086	0.268041	0.714286	39.1003	696	0.354
9	Stress	Sand	1	3	10.6667	0.064	0.6	0.03	0.4	277	0.3358	1716	321.248	0.46875	0.666667	33.8925	477	0.285
9	Control	Sand	2	3	10.4494	0.093	0.89	0.029	0.68	231	0.3906	2060	286.214	0.311828	0.764045	35.1204	532	0.343
9	Stress	Sand	2	3	11.0606	0.073	0.66	0.032	0.53	283	0.3892	2196	308.314	0.438356	0.80303	37.6952	487	0.367
9	Control	Sand	3	3	9.8	0.098	1	0.027	0.63	232	0.3955	2417	313.145	0.27551	0.63	38.9044	746	0.385
9	Stress	Sand	3	3	10.6944	0.077	0.72	0.033	0.6	313	0.3723	2695	369.015	0.428571	0.833333	43.1566	508	0.402
9	Control	Sand	4	3	9.21875	0.118	1.28	0.032	0.76	293	0.3968	2818	386.207	0.271186	0.59375	48.1457	907	0.478
9	Stress	Sand	4	3	11.6949	0.069	0.59	0.03	0.31	296	0.3589	2183	361.242	0.434783	0.525424	40.7274	454	0.365
9	Control	Sand	5	3	9.375	0.12	1.28	0.03	0.78	390	0.3474	2942	482.142	0.25	0.609375	52.6186	1019	0.457
9	Stress	Sand	5	3	10.625	0.068	0.64	0.028	0.49	295	0.3735	2526	340.484	0.411765	0.765625	39.9511	577	0.373
11	Control	Sand	1	3	9.4	0.188	2	0.039	0.95	361	0.4435	4091	474.062	0.207447	0.475	66.0526	1162	0.732
11	Stress	Sand	1	3	10.8861	0.086	0.79	0.04	0.47	241	0.3917	2225	299.096	0.465116	0.594937	36.8016	705	0.36
11	Control	Sand	2	3	9.21687	0.153	1.66	0.036	0.78	360	0.4221	3497	399.599	0.235294	0.46988	52.9861	968	0.559
11	Stress	Sand	2	3	13.3333	0.1	0.75	0.034	0.22	246	0.3369	1937	268.006	0.34	0.293333	28.3666	566	0.239
11	Control	Sand	3	3	9.65217	0.222	2.3	0.059	1.11	534	0.4262	5084	604.358	0.265766	0.482609	80.9168	1626	0.862
11	Stress	Sand	3	3	9.82143	0.055	0.56	0.027	0.43	221	0.371	1948	298.214	0.490909	0.767857	34.7591	673	0.322
11	Control	Sand	4	3	NA	NA	NA	NA	NA	NA	NA	NA	NA	NA	NA	NA	NA	NA
11	Stress	Sand	4	3	10.8911	0.11	1.01	0.061	0.71	403	0.3629	3269	461.376	0.554545	0.70297	52.6055	940	0.477
1	Control	Hydroponic system	1	1	22.99	0.264368	1.15	0.01	0.34	NA	0.222	959	287.697	0.0378261	0.295652	20.0687	577	0.111
1	Control	Hydroponic system	2	1	46.01	1.21005	2.63	0.03	0.79	895	0.2039	3124	741.726	0.0247924	0.30038	47.5028	1629	0.242
1	Control	Hydroponic system	3	1	34.87	1.03227	2.96	0.04	0.83	1063	0.2023	3318	804.313	0.0387496	0.280405	51.1128	2179	0.258
1	Control	Hydroponic system	4	1	40.23	0.868966	2.16	0.02	0.56	650	0.2121	2456	505.02	0.0230159	0.259259	33.6479	1542	0.178
1	Control	Hydroponic system	5	1	28.28	0.463724	1.64	0.01	0.38	324	0.2057	1239	323.656	0.0215645	0.231707	20.9202	1135	0.108
1	Stress	Hydroponic system	1	1	15.38	0.0784615	0.51	0.01	0.3	57	0.3279	510	125.723	0.127451	0.588235	12.951	366	0.106
1	Stress	Hydroponic system	2	1	20	0.178	0.89	0.02	0.36	60	0.351	436	135.69	0.11236	0.404494	14.9639	298	0.131
1	Stress	Hydroponic system	3	1	17.74	0.136613	0.77	0.01	0.26	102	0.3008	608	146.459	0.0731995	0.337662	13.8397	553	0.104
1	Stress	Hydroponic system	4	1	19.72	0.175493	0.89	0.01	0.42	128	0.3321	736	177.272	0.0569823	0.47191	18.4925	317	0.154
1	Stress	Hydroponic system	5	1	16.35	0.205962	1.26	0.01	0.52	179	0.3175	1059	242.004	0.0485528	0.412698	24.1392	621	0.192
1	Control	Hydroponic system	1	2	8.46	0.185308	2.19	0.018	0.66	1061	0.191	3489	611.341	0.0971357	0.30137	36.6786	1457	0.175
1	Control	Hydroponic system	2	2	7.48	0.167456	2.24	0.015	0.42	632	0.2087	2372	462.516	0.0895756	0.1875	30.3276	1300	0.158
1	Control	Hydroponic system	3	2	8.29	0.26368	3.18	0.021	0.49	1196	0.1906	3758	687.843	0.0796421	0.154088	41.1848	2033	0.196
1	Control	Hydroponic system	4	2	7.8	0.220846	2.83	0.022	0.6	983	0.2109	3784	675.698	0.099617	0.212014	44.7599	1742	0.236
1	Control	Hydroponic system	5	2	7.93	0.188798	2.38	0.016	0.47	953	0.1826	3049	628.289	0.0847466	0.197479	36.0441	1787	0.165
1	Stress	Hydroponic system	1	2	18	0.1854	1.03	0.01	0.23	59	0.2909	474	142.593	0.0539374	0.223301	13.0325	587	0.095
1	Stress	Hydroponic system	2	2	NA	NA	NA	NA	NA	NA	NA	NA	NA	NA	NA	NA	NA	NA
1	Stress	Hydroponic system	3	2	12.86	0.0218571	0.17	0.011	0.08	NA	0.3529	66	25.8762	0.503268	0.470588	2.8687	32	0.025
1	Stress	Hydroponic system	4	2	12.83	0.0692609	0.54	0.017	0.34	89	0.3444	660	146.064	0.245449	0.62963	15.8035	617	0.136
1	Stress	Hydroponic system	5	2	17.93	0.12731	0.71	0.02	0.3	113	0.3103	657	135.116	0.157096	0.422535	13.1701	478	0.102
1	Control	Hydroponic system	1	3	7.76699	0.183301	2.36	0.02	0.43	960	0.2309	3556	508.783	0.10911	0.208738	36.907	1570	0.213
1	Control	Hydroponic system	2	3	7.82288	0.235469	3.01	0.028	0.75	1470	0.2244	5418	857.255	0.118912	0.276753	60.4233	2574	0.339
1	Control	Hydroponic system	3	3	7.78393	0.32459	4.17	0.041	1.05	1627	0.2507	6677	875.109	0.126313	0.290859	68.9185	3069	0.432
1	Control	Hydroponic system	4	3	7.93182	0.400557	5.05	0.048	1.18	1900	0.2761	8185	997.608	0.119833	0.268182	86.5273	2627	0.597
1	Control	Hydroponic system	5	3	8.01829	0.290262	3.62	0.032	0.92	1404	0.2253	5199	936.746	0.110245	0.280488	66.3012	2895	0.373
1	Stress	Hydroponic system	1	3	18.5185	0.175926	0.95	0.012	0.3	96	0.3485	635	168.809	0.0682105	0.37037	18.4802	588	0.161
1	Stress	Hydroponic system	2	3	15.9184	0.19102	1.2	0.027	0.62	246	0.3824	1857	271.526	0.141346	0.632653	32.6172	811	0.312
1	Stress	Hydroponic system	3	3	15.6198	0.229612	1.47	0.031	0.57	175	0.4051	1623	256.271	0.135011	0.471074	32.6139	905	0.33
1	Stress	Hydroponic system	4	3	15.119	0.154214	1.02	0.025	0.54	180	0.3696	1235	209.76	0.162112	0.642857	24.3569	691	0.225
1	Stress	Hydroponic system	5	3	16.0563	0.142901	0.89	0.024	0.4	132	0.388	1014	178.85	0.167948	0.56338	21.8029	479	0.212
2	Control	Hydroponic system	1	1	41.85	0.912283	2.18	0.03	0.66	407	0.2633	2064	424.809	0.0328845	0.302752	35.1345	1179	0.231
2	Control	Hydroponic system	2	1	50.54	0.960326	1.9	0.03	0.61	344	0.2668	1599	379.406	0.0312394	0.321053	31.7992	1089	0.212
2	Control	Hydroponic system	3	1	35.03	0.714576	2.04	0.03	0.51	239	0.2675	1296	348.932	0.0419829	0.25	29.3205	753	0.196
2	Control	Hydroponic system	4	1	33.94	0.672	1.98	0.02	0.54	284	0.2673	1554	345.678	0.0297619	0.272727	29.0273	1108	0.194
2	Control	Hydroponic system	5	1	40.95	1.00333	2.45	0.04	0.69	503	0.3335	3111	386.498	0.0398671	0.281633	40.4976	1127	0.338
2	Stress	Hydroponic system	1	1	26.05	0.356891	1.37	0.01	0.59	130	0.4257	1106	227.208	0.0280198	0.430657	30.3856	532	0.323
2	Stress	Hydroponic system	2	1	27.27	0.0709091	0.26	0.01	0.13	14	0.3606	128	54.0505	0.141026	0.5	6.1237	61	0.055
2	Stress	Hydroponic system	3	1	18.28	0.202903	1.11	0.01	0.43	113	0.3514	736	196.975	0.0492846	0.387387	21.7437	550	0.191
2	Stress	Hydroponic system	4	1	19.57	0.109565	0.56	0.01	0.27	42	0.3554	408	117.587	0.0912698	0.482143	13.129	298	0.117
2	Stress	Hydroponic system	5	1	13.21	0.0845283	0.64	0.01	0.33	45	0.4067	509	119.127	0.118304	0.515625	15.222	244	0.155
2	Control	Hydroponic system	1	2	7.02	0.243555	3.47	0.023	0.68	556	0.2532	2591	483.628	0.0944346	0.195965	38.4682	1419	0.243
2	Control	Hydroponic system	2	2	7.22	0.247064	3.42	0.025	0.81	612	0.2896	2794	465.865	0.101189	0.236842	42.3783	1292	0.307
2	Control	Hydroponic system	3	2	6.99	0.160777	2.3	0.017	0.49	357	0.2662	1786	331.63	0.105737	0.213043	27.7326	1153	0.185
2	Control	Hydroponic system	4	2	6.76	0.2203	3.26	0.025	0.7	557	0.2779	2655	483.117	0.113481	0.214724	42.1789	1486	0.293
2	Control	Hydroponic system	5	2	NA	NA	NA	NA	NA	NA	NA	NA	NA	NA	NA	NA	NA	NA
2	Stress	Hydroponic system	1	2	16.51	0.153506	0.93	0.024	0.79	152	0.3632	897	217.106	0.156346	0.849462	24.7735	782	0.225
2	Stress	Hydroponic system	2	2	18.04	0.0902174	0.5	0.013	0.3	59	0.3409	649	164.87	0.144096	0.6	17.6563	574	0.15
2	Stress	Hydroponic system	3	2	11.55	0.0762414	0.66	0.02	0.49	57	0.411	761	161.282	0.262325	0.742424	20.8249	450	0.214
2	Stress	Hydroponic system	4	2	14.17	0.117583	0.83	0.023	0.56	160	0.3683	1069	233.437	0.195606	0.674699	27.0092	571	0.249
2	Stress	Hydroponic system	5	2	14.67	0.198074	1.35	0.049	1.02	NA	0.39	1758	325.978	0.247383	0.755556	39.9441	780	0.389
2	Control	Hydroponic system	1	3	6.94087	0.28874	4.16	0.038	0.96	952	0.2526	3548	741.723	0.131606	0.246787	58.8629	2800	0.372
2	Control	Hydroponic system	2	3	6.93151	0.275874	3.98	0.046	1.13	1250	0.2783	5500	901.858	0.166743	0.309589	78.8602	2162	0.549
2	Control	Hydroponic system	3	3	4.95475	0.240801	4.86	0.04	1.01	996	0.2847	4854	685.782	0.166112	0.228507	61.341	2781	0.437
2	Control	Hydroponic system	4	3	6.92308	0.441	6.37	0.049	1.24	1334	0.2836	5973	890.395	0.111111	0.211966	79.3264	3191	0.562
2	Control	Hydroponic system	5	3	6.72527	0.334919	4.98	0.049	1.13	957	0.3084	5028	652.667	0.146304	0.248352	63.2389	2723	0.488
2	Stress	Hydroponic system	1	3	13.3803	0.216761	1.62	0.042	0.86	198	0.5413	2072	249.765	0.193762	0.605634	42.4701	570	0.575
2	Stress	Hydroponic system	2	3	13.3333	0.104	0.78	0.021	0.38	91	0.4706	915	143.863	0.201923	0.575758	21.2682	425	0.25
2	Stress	Hydroponic system	3	3	13.6471	0.133741	0.98	0.025	0.48	186	0.4065	1323	219.659	0.186928	0.564706	28.0513	468	0.285
2	Stress	Hydroponic system	4	3	14.9074	0.187833	1.26	0.034	0.56	161	0.4204	1405	214.452	0.181012	0.518519	28.3214	450	0.298
2	Stress	Hydroponic system	5	3	13.2484	0.243771	1.84	0.04	0.87	NA	0.4606	2526	318.673	0.164089	0.55414	46.1105	655	0.531
3	Control	Hydroponic system	1	1	40.43	0.472979	1.17	0.01	0.17	72	0.2603	346	125.394	0.0211426	0.145299	10.2555	236	0.067
3	Control	Hydroponic system	2	1	41.5	0.676395	1.63	0.02	0.48	276	0.2521	1329	366.81	0.0295685	0.294479	29.0495	769	0.183
3	Control	Hydroponic system	3	1	48.15	0.895556	1.86	0.02	0.41	331	0.239	1539	371.614	0.0223325	0.22043	27.907	757	0.167
3	Control	Hydroponic system	4	1	33.58	0.520438	1.55	0.02	0.45	209	0.2631	1031	300.6	0.0384292	0.290323	24.8449	608	0.163
3	Control	Hydroponic system	5	1	14.47	0.134605	0.93	0.02	0.3	169	0.2744	726	192.607	0.148583	0.322581	16.6058	329	0.114
3	Stress	Hydroponic system	1	1	19.61	0.119608	0.61	0.01	0.27	28	0.4115	389	104.594	0.0836066	0.442623	13.5208	304	0.139
3	Stress	Hydroponic system	2	1	20.79	0.251584	1.21	0.03	0.47	64	0.4318	716	163.568	0.119244	0.38843	22.189	417	0.24
3	Stress	Hydroponic system	3	1	18.18	0.0963636	0.53	0.01	0.3	19	0.4888	329	66.2862	0.103774	0.566038	10.1791	117	0.124
3	Stress	Hydroponic system	4	1	18.75	0.208125	1.11	0.02	0.38	50	0.4634	535	117.327	0.0960961	0.342342	17.0803	222	0.198
3	Stress	Hydroponic system	5	1	15.22	0.16587	1.09	0.02	0.44	65	0.4019	513	138.173	0.120577	0.40367	17.4455	264	0.175
3	Control	Hydroponic system	1	2	7.38	0.254563	3.45	0.027	0.72	692	0.2585	2632	549.168	0.106064	0.208696	44.6037	1248	0.288
3	Control	Hydroponic system	2	2	7.67	0.25016	3.26	0.024	0.74	598	0.2738	3034	481.64	0.0959387	0.226994	41.4248	1188	0.284
3	Control	Hydroponic system	3	2	7.94	0.284423	3.58	0.029	0.74	699	0.2697	2911	580.427	0.101961	0.206704	49.1859	1535	0.332
3	Control	Hydroponic system	4	2	7.96	0.246116	3.09	0.026	0.67	544	0.2534	2319	560.173	0.105641	0.216828	44.5901	1682	0.282
3	Control	Hydroponic system	5	2	7.73	0.249787	3.23	0.035	1.01	515	0.2879	2799	495.399	0.14012	0.312693	44.8092	1385	0.323
3	Stress	Hydroponic system	1	2	12.53	0.146545	1.17	0.02	0.6	117	0.4284	1101	198.843	0.136476	0.512821	26.7631	517	0.287
3	Stress	Hydroponic system	2	2	13.7	0.0863333	0.63	0.013	0.37	91	0.386	718	143.071	0.150579	0.587302	17.3502	348	0.167
3	Stress	Hydroponic system	3	2	18.5	0.0851	0.46	0.018	0.36	40	0.4492	411	99.4595	0.211516	0.782609	14.036	187	0.158
3	Stress	Hydroponic system	4	2	14.05	0.0702381	0.5	0.018	0.34	67	0.3792	587	140.81	0.256271	0.68	16.7734	274	0.159
3	Stress	Hydroponic system	5	2	13.48	0.110522	0.82	0.025	0.54	89	0.4133	733	152.088	0.2262	0.658537	19.7474	472	0.204
3	Control	Hydroponic system	1	3	7.79915	0.387618	4.97	0.047	1.15	997	0.3081	5038	744.506	0.121254	0.245726	72.066	2090	0.555
3	Control	Hydroponic system	2	3	7.39407	0.380055	5.14	0.045	1.02	726	0.3039	4176	653.752	0.118404	0.216102	62.4207	2199	0.474
3	Control	Hydroponic system	3	3	7.9529	0.468426	5.89	0.051	1.24	1130	0.2934	5774	818.312	0.108875	0.224638	75.4299	3863	0.553
3	Control	Hydroponic system	4	3	7.80328	0.270774	3.47	0.042	1	477	0.3146	2899	454.993	0.155111	0.327869	44.968	1783	0.354
3	Control	Hydroponic system	5	3	7.0894	0.36085	5.09	0.045	1.14	424	0.4115	3563	403.388	0.124705	0.237006	52.1484	1823	0.536
3	Stress	Hydroponic system	1	3	17.1951	0.165073	0.96	0.02	0.39	82	0.4741	924	149.96	0.121158	0.47561	22.3363	325	0.265
3	Stress	Hydroponic system	2	3	15.1034	0.252228	1.67	0.037	0.81	173	0.4787	1520	246.982	0.146693	0.558621	37.1395	692	0.444
3	Stress	Hydroponic system	3	3	15.9375	0.24225	1.52	0.042	0.65	128	0.5269	1295	195.84	0.173375	0.507812	32.4146	400	0.427
3	Stress	Hydroponic system	4	3	14.4048	0.142607	0.99	0.022	0.49	138	0.4287	1118	202.076	0.15427	0.583333	27.2175	431	0.292
3	Stress	Hydroponic system	5	3	14.5139	0.245285	1.69	0.048	0.95	230	0.4664	1938	300.146	0.195691	0.659722	43.9784	769	0.513
4	Control	Hydroponic system	1	1	37.76	0.449286	1.19	0.02	0.37	NA	0.2379	1146	321.648	0.0445151	0.310924	24.0405	734	0.143
4	Control	Hydroponic system	2	1	43.23	1.07646	2.49	0.05	0.71	638	0.2552	3000	540.79	0.0464484	0.285141	43.3633	1458	0.277
4	Control	Hydroponic system	3	1	44.19	1.44047	3.26	0.05	1.25	1044	0.2684	5081	781.622	0.034711	0.383436	65.915	2689	0.442
4	Control	Hydroponic system	4	1	43.46	1.0821	2.49	0.02	0.96	887	0.2739	3916	612.586	0.0184825	0.385542	52.7123	1661	0.361
4	Control	Hydroponic system	5	1	19.28	0.188916	0.98	0.01	0.31	NA	0.2619	1145	257.561	0.0529337	0.316327	21.1918	399	0.139
4	Stress	Hydroponic system	1	1	NA	NA	NA	NA	NA	NA	NA	NA	NA	NA	NA	NA	NA	NA
4	Stress	Hydroponic system	2	1	33.87	0.254032	0.75	0.01	0.34	61	0.2951	426	160.423	0.0393651	0.453333	14.873	414	0.11
4	Stress	Hydroponic system	3	1	16.22	0.210811	1.3	0.02	0.54	97	0.3829	838	205.274	0.0948718	0.415385	24.6915	542	0.236
4	Stress	Hydroponic system	4	1	20.88	0.227582	1.09	0.02	0.39	111	0.3711	672	160.845	0.0878803	0.357798	18.7514	389	0.174
4	Stress	Hydroponic system	5	1	17.54	0.115789	0.66	0.02	0.33	39	0.4194	440	98.5261	0.172727	0.5	12.9824	245	0.136
4	Control	Hydroponic system	1	2	8.44	0.199161	2.36	0.03	0.93	810	0.2375	3416	683.51	0.150632	0.394068	51.0063	2218	0.303
4	Control	Hydroponic system	2	2	6.56	0.2816	4.29	0.04	1.26	956	0.2779	4461	756.57	0.142045	0.293706	66.0495	2203	0.459
4	Control	Hydroponic system	3	2	9.06	0.158557	1.75	0.017	0.48	477	0.2433	1789	389.692	0.107217	0.274286	29.7808	1150	0.181
4	Control	Hydroponic system	4	2	NA	NA	NA	NA	NA	NA	NA	NA	NA	NA	NA	NA	NA	NA
4	Control	Hydroponic system	5	2	9.88	0.0987952	1	0.012	0.36	414	0.2244	1720	307.646	0.121463	0.36	21.6913	901	0.122
4	Stress	Hydroponic system	1	2	14.81	0.137734	0.93	0.03	0.54	124	0.3959	961	189.655	0.217811	0.580645	23.5885	414	0.233
4	Stress	Hydroponic system	2	2	10.43	0.110511	1.06	0.025	0.71	129	0.4522	1217	189.753	0.226223	0.669811	26.9579	476	0.305
4	Stress	Hydroponic system	3	2	15.68	0.15525	0.99	0.017	0.5	147	0.3932	990	207.791	0.109501	0.505051	25.6677	402	0.252
4	Stress	Hydroponic system	4	2	NA	0.1375	0.1	0.002	0.09	3	0.3615	76	39.947	0.0145455	0.9	4.5367	68	0.041
4	Stress	Hydroponic system	5	2	74	0.074	0.1	0.001	0.09	3	0.391	83	24.0915	0.0135135	0.9	2.9593	46	0.029
4	Control	Hydroponic system	1	4	8.8172	0.0890538	1.01	0.015	0.29	238	0.2293	993	273.593	0.168438	0.311828	19.7072	542	0.113
4	Control	Hydroponic system	2	4	7.5	0.2325	3.1	0.039	0.97	1362	0.2519	5244	821.524	0.167742	0.332192	65.0147	2427	0.409
4	Control	Hydroponic system	3	4	7.69759	0.237856	3.09	0.029	0.8	750	0.2532	3753	585.071	0.121923	0.274914	46.5445	2129	0.295
4	Control	Hydroponic system	4	4	NA	NA	NA	NA	NA	NA	NA	NA	NA	NA	NA	NA	NA	NA
4	Control	Hydroponic system	5	4	NA	NA	NA	NA	NA	NA	NA	NA	NA	NA	NA	NA	NA	NA
4	Stress	Hydroponic system	1	4	13.587	0.146739	1.08	0.028	0.63	98	0.4315	977	164.069	0.190815	0.684783	22.2421	630	0.24
4	Stress	Hydroponic system	2	4	13	0.0351	0.27	0.005	0.27	27	0.3573	225	59.5588	0.14245	1.35	6.6851	218	0.06
4	Stress	Hydroponic system	3	4	21.5385	0.0366154	0.17	0.005	0.11	11	0.3934	142	32.7178	0.136555	0.846154	4.0433	73	0.04
4	Stress	Hydroponic system	4	4	13.2609	0.0702826	0.53	0.015	0.3	57	0.3684	363	89.3215	0.213424	0.652174	10.3385	176	0.095
4	Stress	Hydroponic system	5	4	16	0.0304	0.19	0.004	0.14	NA	0.4285	76	28.1845	0.131579	0.933333	3.7941	135	0.041
5	Control	Hydroponic system	1	1	26.82	0.538994	2.01	0.03	0.61	486	0.2788	2090	370.829	0.0556592	0.303483	32.4797	750	0.226
5	Control	Hydroponic system	2	1	36.63	0.670291	1.83	0.02	0.66	374	0.2877	2018	370.88	0.0298378	0.360656	33.5264	851	0.241
5	Control	Hydroponic system	3	1	36.07	0.858539	2.38	0.03	0.82	480	0.2974	2421	429.706	0.0349431	0.344538	40.1521	1212	0.299
5	Control	Hydroponic system	4	1	51.15	1.01787	1.99	0.02	0.69	402	0.2896	2354	401.879	0.0196488	0.346734	36.5643	1446	0.265
5	Control	Hydroponic system	5	1	NA	NA	NA	NA	NA	NA	NA	NA	NA	NA	NA	NA	NA	NA
5	Stress	Hydroponic system	1	1	14.71	0.0602941	0.41	0.01	0.24	16	0.4502	183	59.023	0.165854	0.585366	8.3478	82	0.094
5	Stress	Hydroponic system	2	1	18	0.1044	0.58	0.01	0.21	29	0.4202	362	79.1028	0.0957854	0.362069	10.4416	157	0.11
5	Stress	Hydroponic system	3	1	16.22	0.0745946	0.46	0.01	0.14	32	0.3818	250	58.6345	0.134058	0.304348	7.0336	108	0.067
5	Stress	Hydroponic system	4	1	15.22	0.0882609	0.58	0.01	0.22	47	0.3757	442	87.4327	0.1133	0.37931	10.3183	218	0.097
5	Stress	Hydroponic system	5	1	16.22	0.0697297	0.43	0.01	0.25	45	0.4397	393	93.2905	0.143411	0.581395	12.887	260	0.142
5	Control	Hydroponic system	1	2	8.63	0.138993	1.61	0.017	0.52	295	0.2614	1521	378.732	0.122308	0.322981	31.1065	1153	0.203
5	Control	Hydroponic system	2	2	12.29	0.172034	1.4	0.012	0.36	207	0.2436	962	279.194	0.0697537	0.257143	21.3684	616	0.13
5	Control	Hydroponic system	3	2	5.67	0.1428	2.52	0.024	0.78	684	0.2772	2948	508.974	0.168067	0.309524	44.3235	1041	0.307
5	Control	Hydroponic system	4	2	7.94	0.195289	2.46	0.024	0.58	554	0.252	2648	512.725	0.122894	0.235772	40.5897	1386	0.256
5	Control	Hydroponic system	5	2	10	0.078	0.78	0.007	0.27	253	0.2115	1220	204.371	0.0897436	0.346154	13.5774	739	0.072
5	Stress	Hydroponic system	1	2	35.71	0.025	0.07	0.006	0.08	NA	0.4084	91	39.9233	0.24	1.14286	5.1217	53	0.052
5	Stress	Hydroponic system	2	2	48	0.0288	0.06	0.005	0.09	28	0.3554	186	55.9644	0.173611	1.5	6.2487	131	0.056
5	Stress	Hydroponic system	3	2	14.22	0.136482	0.96	0.035	0.6	145	0.379	859	179.575	0.256444	0.625	21.3803	445	0.203
5	Stress	Hydroponic system	4	2	12.36	0.0816	0.66	0.017	0.55	108	0.4097	801	156.767	0.208333	0.833333	20.1758	395	0.207
5	Stress	Hydroponic system	5	2	21.19	0.103833	0.49	0.015	0.35	80	0.4466	766	126.434	0.144462	0.714286	17.7387	221	0.198
5	Control	Hydroponic system	1	4	7.42331	0.13362	1.8	0.022	0.68	427	0.2978	2180	420.186	0.164646	0.417178	39.3156	1080	0.293
5	Control	Hydroponic system	2	4	9.43662	0.0773803	0.82	0.013	0.18	205	0.2122	977	190.426	0.168001	0.253521	12.6952	443	0.067
5	Control	Hydroponic system	3	4	NA	NA	NA	NA	NA	NA	NA	NA	NA	NA	NA	NA	NA	NA
5	Control	Hydroponic system	4	4	7.76978	0.12354	1.59	0.023	0.61	507	0.2462	2183	543.883	0.186175	0.438849	42.0733	1508	0.259
5	Control	Hydroponic system	5	4	20	0.02	0.1	0.008	0.07	NA	0.2976	129	40.3773	0.4	0.777778	3.7755	108	0.028
5	Stress	Hydroponic system	1	4	13.1343	0.105075	0.8	0.021	0.62	88	0.3867	831	163.963	0.199858	0.925373	19.9215	614	0.193
5	Stress	Hydroponic system	2	4	38	0.2166	0.57	0.021	0.45	33	0.4022	458	100.174	0.0969529	1	12.6577	332	0.127
5	Stress	Hydroponic system	3	4	15.25	0.068625	0.45	0.02	0.46	105	0.3773	916	166.209	0.291439	1.15	19.6988	734	0.186
5	Stress	Hydroponic system	4	4	13.3333	0.161333	1.21	0.031	0.82	96	0.43	1159	227.841	0.192149	0.780952	30.7786	1117	0.331
5	Stress	Hydroponic system	5	4	5.93103	0.0883724	1.49	0.014	0.52	100	0.3819	895	168.479	0.15842	0.358621	20.2114	837	0.193
6	Control	Hydroponic system	1	1	7.27	0.100364	1.38	0.02	0.83	115	0.3396	701	210.463	0.199275	0.601449	22.4542	359	0.191
6	Control	Hydroponic system	2	1	7.69	0.147692	1.92	0.03	0.86	250	0.3108	1566	345.987	0.203125	0.447917	33.7775	1359	0.262
6	Control	Hydroponic system	3	1	10.6	0.196026	1.85	0.02	0.73	208	0.3078	1394	371.845	0.102027	0.394595	35.9512	1276	0.277
6	Control	Hydroponic system	4	1	21.77	0.391837	1.8	0.02	0.72	342	0.2874	1837	405.387	0.0510417	0.4	36.6039	1183	0.263
6	Control	Hydroponic system	5	1	18.75	0.25875	1.38	0.02	0.44	114	0.3122	846	250.234	0.0772947	0.318841	24.5436	639	0.192
6	Stress	Hydroponic system	1	1	24.6	0.359206	1.46	0.03	0.96	106	0.5117	1383	216.239	0.0835175	0.657534	34.7601	633	0.445
6	Stress	Hydroponic system	2	1	14.89	0.165319	1.11	0.01	0.61	73	0.4527	679	167.882	0.0604891	0.54955	23.8743	320	0.27
6	Stress	Hydroponic system	3	1	25.56	0.270889	1.06	0.03	0.4	99	0.3828	702	171.083	0.110747	0.377358	20.5745	276	0.197
6	Stress	Hydroponic system	4	1	41.82	0.288545	0.69	0.01	0.33	40	0.4688	543	117.791	0.0346566	0.478261	17.3486	204	0.203
6	Stress	Hydroponic system	5	1	24.39	0.234146	0.96	0.01	0.4	47	0.4959	618	123.302	0.0427083	0.416667	19.2104	273	0.238
6	Control	Hydroponic system	1	2	8.43	0.107078	1.27	0.014	0.42	269	0.273	1252	324.754	0.130745	0.330709	27.8574	906	0.19
6	Control	Hydroponic system	2	2	7.82	0.150212	1.92	0.019	0.61	342	0.2717	1546	396.269	0.126488	0.317708	33.8189	1378	0.23
6	Control	Hydroponic system	3	2	7.19	0.194026	2.7	0.022	0.73	513	0.2775	2211	421.21	0.113387	0.27037	36.7161	1309	0.255
6	Control	Hydroponic system	4	2	8.09	0.183532	2.27	0.022	0.73	315	0.3034	1852	378.104	0.11987	0.321586	36.0349	1192	0.273
6	Control	Hydroponic system	5	2	9.75	0.273856	2.81	0.03	0.29	401	0.3043	2012	514.85	0.109547	0.103203	49.2198	1729	0.374
6	Stress	Hydroponic system	1	2	19.68	0.068871	0.35	0.017	0.38	52	0.4026	536	142.277	0.246838	1.08571	17.9937	255	0.181
6	Stress	Hydroponic system	2	2	11.88	0.112812	0.95	0.023	0.59	86	0.4379	831	190.687	0.203878	0.621053	26.2341	330	0.287
6	Stress	Hydroponic system	3	2	17.18	0.0773077	0.45	0.013	0.39	41	0.4348	494	122.248	0.168159	0.866667	16.6984	250	0.182
6	Stress	Hydroponic system	4	2	14.03	0.113642	0.81	0.018	0.39	102	0.5135	1096	174.548	0.158392	0.481481	28.1578	387	0.361
6	Stress	Hydroponic system	5	2	22.27	0.0534545	0.24	0.011	0.32	61	0.3926	653	129.712	0.205782	1.33333	15.9999	356	0.157
6	Control	Hydroponic system	1	4	7.24138	0.226655	3.13	0.031	0.92	874	0.2483	3699	657.632	0.136772	0.317241	51.2952	2272	0.318
6	Control	Hydroponic system	2	4	7.10526	0.179763	2.53	0.023	0.67	377	0.3011	1859	385.536	0.127946	0.29386	36.4686	1411	0.275
6	Control	Hydroponic system	3	4	7.05179	0.191104	2.71	0.027	0.79	482	0.3055	2306	492.475	0.141285	0.314741	47.2711	1839	0.361
6	Control	Hydroponic system	4	4	7.46556	0.291904	3.91	0.037	1.24	949	0.2918	4181	685.211	0.126754	0.341598	62.8049	2959	0.458
6	Control	Hydroponic system	5	4	5.73034	0.112315	1.96	0.018	0.62	391	0.2872	1776	389.451	0.160264	0.348315	35.1377	1222	0.252
6	Stress	Hydroponic system	1	4	12.4719	0.139685	1.12	0.03	0.81	121	0.4379	1128	222.834	0.214768	0.910112	30.6558	1456	0.336
6	Stress	Hydroponic system	2	4	15	0.075	0.5	0.01	0.32	78	0.3791	513	101.31	0.133333	0.761905	12.065	343	0.114
6	Stress	Hydroponic system	3	4	13.8889	0.152778	1.1	0.018	0.48	122	0.364	957	175.82	0.117818	0.533333	20.1052	814	0.183
6	Stress	Hydroponic system	4	4	15.2174	0.0456522	0.3	0.008	0.32	58	0.4107	524	101.368	0.175238	1.3913	13.0804	425	0.134
6	Stress	Hydroponic system	5	4	12.5676	0.111851	0.89	0.024	0.54	107	0.4054	1038	196.557	0.21457	0.72973	25.036	598	0.254
7	Control	Hydroponic system	1	1	7.25	0.175362	2.42	0.02	0.53	265	0.2811	1377	320.437	0.11405	0.219008	28.2932	840	0.199
7	Control	Hydroponic system	2	1	6.85	0.0636986	0.93	0.01	0.2	95	0.2364	493	154.587	0.156989	0.215054	11.479	264	0.068
7	Control	Hydroponic system	3	1	12.28	0.164561	1.34	0.01	0.32	229	0.2133	992	268.855	0.0607676	0.238806	18.0128	663	0.096
7	Control	Hydroponic system	4	1	14.88	0.383802	2.58	0.01	0.47	350	0.2762	1748	320.342	0.0260551	0.182171	27.7986	755	0.192
7	Control	Hydroponic system	5	1	34.08	0.817937	2.4	0.01	0.45	355	0.2621	1747	318.556	0.0122259	0.1875	26.2264	1023	0.172
7	Stress	Hydroponic system	1	1	26.73	0.304752	1.14	0.01	0.47	103	0.4181	814	172.376	0.0328135	0.412281	22.6409	312	0.237
7	Stress	Hydroponic system	2	1	20.73	0.199024	0.96	0.01	0.37	74	0.3914	619	134.219	0.0502451	0.385417	16.505	253	0.162
7	Stress	Hydroponic system	3	1	30.77	0.24	0.78	0.01	0.36	74	0.3983	558	125.715	0.0416667	0.461538	15.7306	212	0.157
7	Stress	Hydroponic system	4	1	25	0.275	1.1	0.01	0.48	82	0.4404	658	161.095	0.0363636	0.436364	22.2905	258	0.245
7	Stress	Hydroponic system	5	1	23.19	0.176232	0.76	0.01	0.26	47	0.3646	478	116.205	0.0567434	0.342105	13.3109	204	0.121
7	Control	Hydroponic system	1	2	6.61	0.27612	4.18	0.024	0.85	622	0.2441	2261	603.827	0.0869187	0.203349	46.304	1967	0.283
7	Control	Hydroponic system	2	2	6.91	0.248649	3.6	0.027	0.71	708	0.2438	2558	537.844	0.108587	0.197222	41.1917	1140	0.251
7	Control	Hydroponic system	3	2	7.08	0.234279	3.31	0.021	0.84	618	0.2535	2537	511.499	0.0896366	0.253776	40.7386	1327	0.258
7	Control	Hydroponic system	4	2	7.4	0.153156	2.07	0.011	0.46	267	0.271	1378	270.931	0.0718222	0.222222	23.0654	681	0.156
7	Control	Hydroponic system	5	2	7.32	0.145716	1.99	0.009	0.31	224	0.231	849	282.864	0.061764	0.155779	20.5253	761	0.119
7	Stress	Hydroponic system	1	2	14.29	0.155714	1.09	0.021	0.68	115	0.4344	856	158.806	0.134862	0.623853	21.6717	312	0.235
7	Stress	Hydroponic system	2	2	12.12	0.049697	0.41	0.01	0.2	NA	0.5226	306	55.1364	0.20122	0.487805	9.0527	118	0.118
7	Stress	Hydroponic system	3	2	13.57	0.120786	0.89	0.016	0.28	97	0.3772	608	131.246	0.132466	0.314607	15.5546	191	0.147
7	Stress	Hydroponic system	4	2	12.22	0.0281111	0.23	0.005	0.17	NA	0.3776	237	57.0016	0.177866	0.73913	6.7614	179	0.064
7	Stress	Hydroponic system	5	2	12.92	0.1085	0.84	0.012	0.34	131	0.3398	873	173.952	0.110599	0.404762	18.5709	368	0.158
7	Control	Hydroponic system	1	4	6.96552	0.217324	3.12	0.017	0.48	499	0.2498	2094	393.471	0.0782242	0.165517	30.8754	1271	0.193
7	Control	Hydroponic system	2	4	7.0997	0.250619	3.53	0.024	0.67	507	0.2847	2492	440.417	0.0957628	0.202417	39.397	1486	0.28
7	Control	Hydroponic system	3	4	9.52	0.254184	2.67	0.019	0.49	540	0.2476	2201	391.25	0.074749	0.196	30.4397	1175	0.188
7	Control	Hydroponic system	4	4	8.39695	0.232595	2.77	0.019	0.56	504	0.2686	2256	386.027	0.0816869	0.21374	32.5766	1304	0.219
7	Control	Hydroponic system	5	4	8.07087	0.215492	2.67	0.019	0.48	535	0.2844	2601	330.592	0.0881703	0.188976	29.5417	1283	0.21
7	Stress	Hydroponic system	1	4	12.8	0.18432	1.44	0.025	0.94	150	0.4737	1241	226.339	0.135634	0.752	33.6856	712	0.399
7	Stress	Hydroponic system	2	4	13.7209	0.142698	1.04	0.021	0.65	67	0.4712	866	156.902	0.147164	0.755814	23.2275	939	0.274
7	Stress	Hydroponic system	3	4	19.4667	0.16936	0.87	0.018	0.66	68	0.4669	792	165.889	0.106282	0.88	24.3302	912	0.284
7	Stress	Hydroponic system	4	4	12.8889	0.134044	1.04	0.022	0.6	127	0.3997	947	211.417	0.164125	0.666667	26.5483	1289	0.265
7	Stress	Hydroponic system	5	4	13.125	0.192938	1.47	0.029	0.74	210	0.4308	1328	224.97	0.150308	0.578125	30.4486	445	0.328
8	Control	Hydroponic system	1	1	7.74	0.137806	1.78	0.03	1.06	282	0.3155	1604	403.062	0.217697	0.595506	39.9531	928	0.315
8	Control	Hydroponic system	2	1	9.4	0.136325	1.45	0.01	0.38	275	0.2429	1042	310.07	0.0733542	0.262069	23.6659	882	0.144
8	Control	Hydroponic system	3	1	17.68	0.369503	2.09	0.03	0.78	331	0.2855	1828	403.788	0.0811902	0.373206	36.2217	1392	0.259
8	Control	Hydroponic system	4	1	24.88	0.579602	2.33	0.03	0.81	286	0.336	1794	371.298	0.0517597	0.347639	39.1916	1286	0.329
8	Control	Hydroponic system	5	1	20.78	0.197403	0.95	0.01	0.33	122	0.3032	803	202.603	0.0506579	0.347368	19.2992	756	0.146
8	Stress	Hydroponic system	1	1	31.75	0.234921	0.74	0.01	0.29	34	0.4085	563	127.965	0.0425676	0.391892	16.4211	399	0.168
8	Stress	Hydroponic system	2	1	28.07	0.182456	0.65	0.01	0.31	33	0.4602	418	106.083	0.0548077	0.476923	15.3377	243	0.176
8	Stress	Hydroponic system	3	1	26.61	0.33789	1.27	0.02	0.49	75	0.5005	862	157.621	0.0591909	0.385827	24.7818	364	0.31
8	Stress	Hydroponic system	4	1	34.12	0.624353	1.83	0.02	0.66	126	0.4878	1161	196.817	0.0320332	0.360656	30.162	538	0.368
8	Stress	Hydroponic system	5	1	50	0.195	0.39	0.01	0.18	42	0.4325	343	75.0769	0.0512821	0.461538	10.2015	209	0.11
8	Control	Hydroponic system	1	3	7.16837	0.320426	4.47	0.048	1.29	1196	0.3021	6005	818.347	0.149801	0.329082	77.6715	3293	0.587
8	Control	Hydroponic system	2	3	7.10438	0.253626	3.57	0.021	0.57	552	0.2673	2695	473.204	0.082799	0.191919	39.7303	2350	0.265
8	Control	Hydroponic system	3	3	7.87879	0.0661818	0.84	0.01	0.23	199	0.2554	717	191.111	0.151099	0.348485	15.333	606	0.098
8	Control	Hydroponic system	4	3	6.86275	0.240196	3.5	0.028	0.81	568	0.3069	2606	492.66	0.116571	0.264706	47.4995	1825	0.364
8	Control	Hydroponic system	5	3	7.1123	0.30654	4.31	0.049	1.43	906	0.325	5351	642.277	0.159849	0.382353	65.5822	3103	0.533
8	Stress	Hydroponic system	1	3	12.5234	0.149028	1.19	0.027	0.6	163	0.4371	1463	251.671	0.181174	0.560748	34.556	684	0.378
8	Stress	Hydroponic system	2	3	13.6735	0.149041	1.09	0.027	0.57	132	0.4658	1343	197.241	0.181158	0.581633	28.8662	431	0.336
8	Stress	Hydroponic system	3	3	10.3252	0.14352	1.39	0.029	0.51	124	0.4362	1203	224.704	0.202062	0.414634	30.7914	619	0.336
8	Stress	Hydroponic system	4	3	14.625	0.1287	0.88	0.022	0.43	95	0.4516	953	174.239	0.17094	0.5375	24.7217	478	0.279
8	Stress	Hydroponic system	5	3	12.7273	0.07	0.55	0.015	0.35	60	0.4508	695	139.224	0.214286	0.636364	19.7176	458	0.222
8	Control	Hydroponic system	1	4	8.20513	0.0705641	0.86	0.014	0.33	214	0.2343	859	275.479	0.198401	0.423077	20.2781	680	0.119
8	Control	Hydroponic system	2	4	7.45455	0.178909	2.4	0.019	0.63	479	0.2801	2119	468.699	0.106199	0.286364	41.2406	1453	0.289
8	Control	Hydroponic system	3	4	7.61468	0.0906147	1.19	0.014	0.37	216	0.3176	1165	233.275	0.1545	0.33945	23.2782	489	0.185
8	Control	Hydroponic system	4	4	7.72727	0.113591	1.47	0.015	0.37	295	0.2977	1359	249.639	0.132053	0.280303	23.346	987	0.174
8	Control	Hydroponic system	5	4	7.53012	0.266566	3.54	0.035	1.07	693	0.3196	3783	620.365	0.131299	0.322289	62.2842	2414	0.498
8	Stress	Hydroponic system	1	4	12.9851	0.106478	0.82	0.015	0.45	61	0.4471	645	126.659	0.140875	0.671642	17.789	603	0.199
8	Stress	Hydroponic system	2	4	13.0303	0.0990303	0.76	0.016	0.57	57	0.459	649	139.09	0.161567	0.863636	20.0559	488	0.23
8	Stress	Hydroponic system	3	4	15.8333	0.0665	0.42	0.012	0.31	37	0.4195	483	110.476	0.180451	0.861111	14.5589	800	0.153
8	Stress	Hydroponic system	4	4	14.0625	0.050625	0.36	0.013	0.34	41	0.4272	615	96.797	0.25679	1.0625	12.9917	473	0.139
8	Stress	Hydroponic system	5	4	14.3333	0.086	0.6	0.021	0.55	93	0.4089	703	176.962	0.244186	0.916667	22.7299	919	0.232
9	Control	Hydroponic system	1	1	15.94	0.255072	1.6	0.02	0.71	240	0.2483	1534	329.858	0.0784091	0.44375	25.7313	826	0.16
9	Control	Hydroponic system	2	1	17.07	0.33122	1.94	0.02	0.39	244	0.2551	1168	267.739	0.0603829	0.201031	21.4602	883	0.137
9	Control	Hydroponic system	3	1	32.81	0.511875	1.56	0.02	0.5	250	0.2751	1399	319.028	0.039072	0.320513	27.5762	848	0.19
9	Control	Hydroponic system	4	1	NA	NA	NA	NA	NA	NA	NA	NA	NA	NA	NA	NA	NA	NA
9	Control	Hydroponic system	5	1	58.19	1.19876	2.06	0.03	0.56	359	0.3139	2380	337.313	0.0250259	0.271845	33.2632	1071	0.261
9	Stress	Hydroponic system	1	1	36.36	0.243636	0.67	0.01	0.33	56	0.4438	745	130.329	0.0410448	0.492537	18.171	228	0.202
9	Stress	Hydroponic system	2	1	43.33	0.312	0.72	0.02	0.38	83	0.4238	652	153.719	0.0641026	0.527778	20.4643	234	0.217
9	Stress	Hydroponic system	3	1	40.91	0.204545	0.5	0.02	0.3	37	0.4401	453	113.158	0.0977778	0.6	15.6451	195	0.172
9	Stress	Hydroponic system	4	1	14.29	0.0242857	0.17	0.01	0.13	14	0.458	246	40.4161	0.411765	0.764706	5.8151	74	0.067
9	Stress	Hydroponic system	5	1	34.88	0.174419	0.5	0.02	0.28	43	0.414	466	98.5115	0.114667	0.56	12.8112	170	0.133
9	Control	Hydroponic system	1	3	7.17241	0.228083	3.18	0.031	0.75	881	0.2635	4206	656.558	0.135916	0.258621	54.3516	2008	0.358
9	Control	Hydroponic system	2	3	7.83951	0.143463	1.83	0.015	0.32	362	0.2623	1722	297.383	0.104557	0.197531	24.5026	908	0.161
9	Control	Hydroponic system	3	3	7.31959	0.0834433	1.14	0.012	0.22	241	0.2498	1174	264.482	0.14381	0.226804	20.7521	774	0.13
9	Control	Hydroponic system	4	3	7.6	0.1558	2.05	0.021	0.44	520	0.2588	2347	417.391	0.134788	0.251429	33.9311	1564	0.22
9	Control	Hydroponic system	5	3	10.1333	0.0901867	0.89	0.019	0.33	435	0.2462	1880	333.769	0.210674	0.44	25.8123	894	0.159
9	Stress	Hydroponic system	1	3	NA	NA	NA	NA	NA	NA	NA	NA	NA	NA	NA	NA	NA	NA
9	Stress	Hydroponic system	2	3	12.9897	0.13899	1.07	0.031	0.69	171	0.4399	1673	271.012	0.223038	0.71134	37.4512	694	0.412
9	Stress	Hydroponic system	3	3	13.8679	0.167802	1.21	0.035	0.75	83	0.3963	1049	153.949	0.208579	0.707547	19.1688	669	0.19
9	Stress	Hydroponic system	4	3	12.6316	0.0277895	0.22	0.006	0.23	11	0.3761	148	40.8275	0.215909	1.21053	4.8236	60	0.045
9	Stress	Hydroponic system	5	3	17.2222	0.0378889	0.22	0.009	0.14	41	0.3698	376	60.5059	0.237537	0.777778	7.0299	125	0.065
9	Control	Hydroponic system	1	4	8.25	0.1419	1.72	0.016	0.45	349	0.2667	1842	347.351	0.112755	0.28125	29.1074	1056	0.194
9	Control	Hydroponic system	2	4	7.36842	0.134842	1.83	0.019	0.56	605	0.2536	2404	453.432	0.140906	0.327485	36.1235	1371	0.229
9	Control	Hydroponic system	3	4	7.61194	0.17203	2.26	0.021	0.63	622	0.2234	2372	595.991	0.122072	0.313433	41.8367	2301	0.234
9	Control	Hydroponic system	4	4	23.3333	0.0256667	0.11	0.002	0.06	12	0.3024	91	37.7908	0.0779221	1	3.5899	81	0.027
9	Control	Hydroponic system	5	4	8.36364	0.104545	1.25	0.012	0.31	294	0.2336	1190	272.226	0.114783	0.281818	19.9816	1058	0.117
9	Stress	Hydroponic system	1	4	22.5	0.018	0.08	0.007	0.26	34	0.3919	465	109.549	0.388889	3.25	13.4859	1616	0.132
9	Stress	Hydroponic system	2	4	12.7059	0.124518	0.98	0.028	0.77	121	0.4342	1335	215.763	0.224868	0.905882	29.4343	1136	0.32
9	Stress	Hydroponic system	3	4	50	0.02	0.04	0.003	0.12	8	0.3804	140	42.0428	0.15	3	5.0238	266	0.048
9	Stress	Hydroponic system	4	4	25.8333	0.0361667	0.14	0.009	0.25	31	0.3809	371	89.0194	0.248848	2.08333	10.6512	798	0.101
9	Stress	Hydroponic system	5	4	12.7586	0.12631	0.99	0.025	0.64	149	0.4043	1298	219.033	0.197925	0.735632	27.8198	702	0.281
10	Control	Hydroponic system	1	2	8.12	0.112863	1.39	0.017	0.34	408	0.2256	1875	350.162	0.150625	0.244604	24.8134	1040	0.14
10	Control	Hydroponic system	2	2	8.41	0.224656	2.67	0.022	0.62	965	0.21	3452	703.42	0.0979273	0.23221	46.4018	2448	0.244
10	Control	Hydroponic system	3	2	8.57	0.0882857	1.03	0.008	0.15	204	0.19	793	168.24	0.0906149	0.145631	10.0439	602	0.048
10	Control	Hydroponic system	4	2	7.9	0.219654	2.78	0.018	0.79	546	0.2488	2527	434.157	0.0819469	0.284173	33.9298	1695	0.211
10	Control	Hydroponic system	5	2	9.17	0.213772	2.33	0.02	0.81	853	0.2212	2955	614.487	0.0935577	0.347639	42.6973	1888	0.236
10	Stress	Hydroponic system	1	2	18.84	0.094186	0.5	0.014	0.4	78	0.4711	779	123.977	0.148642	0.8	18.3497	340	0.216
10	Stress	Hydroponic system	2	2	17.5	0.11025	0.63	0.017	0.48	150	0.3368	815	197.532	0.154195	0.761905	20.9003	427	0.176
10	Stress	Hydroponic system	3	2	36.84	0.0773684	0.21	0.013	0.31	63	0.3394	485	136.732	0.168027	1.47619	14.5772	407	0.124
10	Stress	Hydroponic system	4	2	15.87	0.152348	0.96	0.019	0.58	155	0.3639	861	199.432	0.124715	0.604167	22.7973	432	0.207
10	Stress	Hydroponic system	5	2	19.11	0.0936444	0.49	0.014	0.34	64	0.3476	523	139.567	0.149502	0.693878	15.2395	358	0.132
10	Control	Hydroponic system	1	3	7.51012	0.399538	5.32	0.04	0.99	1317	0.27	6214	795.286	0.100116	0.200405	67.4572	3039	0.455
10	Control	Hydroponic system	2	3	7.38386	0.318244	4.31	0.034	0.7	1030	0.2214	4189	614.243	0.106836	0.171149	42.7264	2754	0.237
10	Control	Hydroponic system	3	3	7.20559	0.391984	5.44	0.061	1.71	2111	0.2722	9318	1253.19	0.155619	0.341317	107.166	3936	0.729
10	Control	Hydroponic system	4	3	7.41026	0.321605	4.34	0.035	1.02	930	0.2791	4850	658.863	0.108829	0.261538	57.763	2847	0.403
10	Control	Hydroponic system	5	3	7.62712	0.257034	3.37	0.04	0.97	961	0.256	4273	626.071	0.155621	0.328814	50.3539	2238	0.322
10	Stress	Hydroponic system	1	3	12.3664	0.189206	1.53	0.029	0.55	154	0.3632	984	201.74	0.153272	0.419847	23.0172	454	0.209
10	Stress	Hydroponic system	2	3	13.7607	0.187145	1.36	0.023	0.59	153	0.3589	1001	188.903	0.122899	0.504274	21.2988	334	0.191
10	Stress	Hydroponic system	3	3	13.1667	0.0948	0.72	0.011	0.27	94	0.2916	566	122.231	0.116034	0.45	11.1966	312	0.082
10	Stress	Hydroponic system	4	3	13.6943	0.247866	1.81	0.034	0.75	185	0.3764	1455	253.264	0.137171	0.477707	29.952	612	0.282
10	Stress	Hydroponic system	5	3	15.4321	0.138889	0.9	0.023	0.49	160	0.3391	1218	189.778	0.1656	0.604938	20.2183	477	0.171
10	Control	Hydroponic system	1	4	7.55952	0.272143	3.6	0.03	0.89	1095	0.2449	4630	712.882	0.110236	0.264881	54.8431	2523	0.336
10	Control	Hydroponic system	2	4	7.87879	0.0858788	1.09	0.009	0.3	231	0.2291	880	257.743	0.104799	0.30303	18.5497	729	0.106
10	Control	Hydroponic system	3	4	8.07018	0.198526	2.46	0.022	0.53	875	0.2173	3076	598.867	0.110817	0.232456	40.8911	1892	0.222
10	Control	Hydroponic system	4	4	8.63636	0.0889545	1.03	0.007	0.21	349	0.1971	1072	274.063	0.0786919	0.238636	16.9671	925	0.084
10	Control	Hydroponic system	5	4	7.23077	0.249462	3.45	0.021	0.68	868	0.2283	3442	656.653	0.0841813	0.209231	47.101	2449	0.269
10	Stress	Hydroponic system	1	4	14.1304	0.145543	1.03	0.027	0.57	194	0.3456	1256	272.134	0.185512	0.619565	29.5431	1594	0.255
10	Stress	Hydroponic system	2	4	33.3333	0.05	0.15	0.011	0.27	105	0.3014	628	158.306	0.22	1.8	14.99	1215	0.113
10	Stress	Hydroponic system	3	4	13.3708	0.144404	1.08	0.02	0.44	112	0.3686	835	196.216	0.1385	0.494382	22.7228	441	0.209
10	Stress	Hydroponic system	4	4	13	0.1131	0.87	0.022	0.49	68	0.3662	608	130.619	0.194518	0.7	15.0263	583	0.138
10	Stress	Hydroponic system	5	4	13.4921	0.195635	1.45	0.019	0.55	137	0.3501	1068	235.335	0.0971197	0.436508	25.8866	2013	0.227
11	Control	Hydroponic system	1	2	8.24	0.316364	3.84	0.032	0.95	855	0.2771	3413	547.383	0.101149	0.247396	47.6557	1652	0.33
11	Control	Hydroponic system	2	2	7.6	0.191423	2.52	0.01	0.26	288	0.1925	871	305.563	0.0522403	0.103175	18.4771	1244	0.089
11	Control	Hydroponic system	3	2	7.07	0.221141	3.13	0.02	0.64	697	0.224	2723	531.212	0.0904399	0.204473	37.3889	1613	0.209
11	Control	Hydroponic system	4	2	7.71	0.126443	1.64	0.014	0.38	368	0.2483	1416	313.438	0.110722	0.231707	24.4488	760	0.152
11	Control	Hydroponic system	5	2	7.63	0.216648	2.84	0.021	0.63	578	0.264	2296	403.571	0.0969313	0.221831	33.4663	1251	0.221
11	Stress	Hydroponic system	1	2	13.6	0.145472	1.07	0.022	0.49	185	0.3477	1139	231.458	0.151232	0.457944	25.2855	589	0.22
11	Stress	Hydroponic system	2	2	13.07	0.150297	1.15	0.026	0.64	107	0.4331	1083	205.814	0.172991	0.556522	28.0008	456	0.303
11	Stress	Hydroponic system	3	2	13.04	0.0704348	0.54	0.011	0.3	93	0.3863	629	128.229	0.156173	0.555556	15.5624	280	0.15
11	Stress	Hydroponic system	4	2	14.56	0.0990175	0.68	0.01	0.35	62	0.3853	604	136.736	0.100992	0.514706	16.5496	272	0.159
11	Stress	Hydroponic system	5	2	13.76	0.154151	1.12	0.015	0.32	88	0.3676	604	149.64	0.0973075	0.285714	17.28	294	0.159
11	Control	Hydroponic system	1	3	7.06199	0.28248	4	0.03	0.66	838	0.2438	3409	632.587	0.106202	0.177898	48.446	1981	0.295
11	Control	Hydroponic system	2	3	6.80297	0.209532	3.08	0.027	0.58	475	0.2659	2397	333.097	0.128859	0.215613	27.8228	1465	0.185
11	Control	Hydroponic system	3	3	7.13004	0.189659	2.66	0.019	0.58	248	0.2626	1209	213.931	0.10018	0.26009	17.6476	1145	0.116
11	Control	Hydroponic system	4	3	7.82022	0.368333	4.71	0.036	0.69	983	0.2604	4362	618.909	0.0977378	0.155056	50.6397	2320	0.33
11	Control	Hydroponic system	5	3	7.16129	0.1332	1.86	0.013	0.3	270	0.281	1400	239.747	0.0975976	0.193548	21.1676	1004	0.149
11	Stress	Hydroponic system	1	3	12.4675	0.112208	0.9	0.024	0.42	133	0.3624	868	188.012	0.213889	0.545455	21.404	338	0.194
11	Stress	Hydroponic system	2	3	14.9485	0.168918	1.13	0.023	0.57	150	0.3667	1161	236.23	0.136161	0.587629	27.2116	537	0.249
11	Stress	Hydroponic system	3	3	13.4426	0.190885	1.42	0.033	0.7	207	0.3531	1423	286.906	0.172879	0.57377	31.8222	664	0.281
11	Stress	Hydroponic system	4	3	13.0841	0.163551	1.25	0.029	0.56	223	0.3561	1552	264.459	0.177314	0.523364	29.5845	688	0.263
11	Stress	Hydroponic system	5	3	15.375	0.146063	0.95	0.014	0.42	195	0.2862	903	197.457	0.0958494	0.525	17.7531	378	0.127
11	Control	Hydroponic system	1	4	9.07216	0.0970722	1.07	0.011	0.21	269	0.208	1091	248.436	0.113318	0.216495	16.2306	848	0.084
11	Control	Hydroponic system	2	4	10.9302	0.0546512	0.5	0.003	0.11	63	0.211	252	115.262	0.0548936	0.255814	7.6389	440	0.04
11	Control	Hydroponic system	3	4	7.5	0.216	2.88	0.012	0.63	543	0.2634	2352	384.627	0.0555556	0.235075	31.8246	1241	0.21
11	Control	Hydroponic system	4	4	8.06608	0.178906	2.218	0.017	0.4	371	0.2155	1269	341.017	0.0950221	0.194363	23.0897	1308	0.124
11	Control	Hydroponic system	5	4	8.27273	0.0992727	1.2	0.009	0.21	194	0.2111	859	235.098	0.0906593	0.190909	15.5919	918	0.082
11	Stress	Hydroponic system	1	4	14.3103	0.105897	0.74	0.017	0.48	124	0.3594	783	184.197	0.160534	0.827586	20.7984	862	0.187
11	Stress	Hydroponic system	2	4	12.2535	0.104155	0.85	0.016	0.49	55	0.3981	585	156.987	0.153617	0.690141	19.6352	940	0.195
11	Stress	Hydroponic system	3	4	15.303	0.122424	0.8	0.011	0.29	98	0.3203	670	178.933	0.0898515	0.439394	18.0025	2055	0.144
11	Stress	Hydroponic system	4	4	13.6486	0.128297	0.94	0.017	0.39	106	0.4118	714	143.085	0.132505	0.527027	18.5116	361	0.191
11	Stress	Hydroponic system	5	4	14.3678	0.152299	1.06	0.019	0.48	130	0.3579	928	183.13	0.124755	0.551724	20.592	519	0.184

## Sheet: Adjusted means root data
Genotype	Treatment	Growth condition	Dry matter content [%]	Shoot dry mass [g]	Shoot fresh mass [g]	Root dry mass [g]	Root fresh mass [g]	Root crossings	Root diameter [mm]	Root forks	Root length [mm]	Root shoot ratio dry	Root shoot ratio fresh	Root surface area [mm²]	Root tips	Root volume [mm³]
1	Control	Hydroponic system	15.79	0.398274	2.70916	0.0240991	0.650609	1064.47	0.213843	3721.49	655.614	0.086043	0.294524	44.8379	1914.78	0.246548
2	Control	Hydroponic system	17.5483	0.450694	3.30273	0.0320903	0.785507	657.786	0.27537	3095.45	531.181	0.10269	0.302008	46.1843	1765.84	0.320914
3	Control	Hydroponic system	16.0023	0.368481	3.1585	0.0300991	0.741942	517.156	0.282276	2623.69	468.626	0.10318	0.29129	42.1035	1473.38	0.306148
4	Control	Hydroponic system	17.6979	0.439702	2.50657	0.0307769	0.781232	812.76	0.255281	3329.35	562.347	0.111709	0.330579	46.1226	1695.05	0.304955
5	Control	Hydroponic system	17.068	0.323801	1.8743	0.0222078	0.577458	464.725	0.270462	2137.38	387.411	0.13074	0.345884	33.5851	1066.73	0.235495
6	Control	Hydroponic system	7.77773	0.197153	2.4774	0.02649	0.758744	453.275	0.299344	2259.1	445.971	0.135354	0.325089	41.5161	1517.82	0.310067
7	Control	Hydroponic system	8.36164	0.252379	2.88007	0.0196233	0.573411	478.342	0.261077	2162.17	399.444	0.0874595	0.186383	33.2834	1178.29	0.224267
8	Control	Hydroponic system	9.58068	0.195088	2.25694	0.023126	0.67999	428.491	0.289885	2163.32	405.041	0.12903	0.34665	37.3617	1447.27	0.276524
9	Control	Hydroponic system	15.5629	0.237881	1.58326	0.0170104	0.420559	365.257	0.258017	1704.8	341.997	0.108632	0.343915	26.9925	1041.93	0.169417
10	Control	Hydroponic system	11.3475	0.281165	2.8545	0.0243516	0.686657	811.612	0.234188	3382.56	560.522	0.0892095	0.218173	42.1216	1960	0.253461
11	Control	Hydroponic system	11.3066	0.245067	2.4237	0.0170183	0.454657	431.412	0.242028	1767.42	343.558	0.0732822	0.171354	26.1104	1172.33	0.158394
1	Stress	Hydroponic system	15.353	0.119014	0.799161	0.0160189	0.36265	110.744	0.341691	753.806	162.612	0.155581	0.523969	17.6818	557.267	0.155056
2	Stress	Hydroponic system	15.5348	0.134733	0.917162	0.0220991	0.529942	110.802	0.40287	1033.42	192.976	0.164729	0.628647	24.9518	534.383	0.261615
3	Stress	Hydroponic system	15.1434	0.13748	0.935162	0.0228991	0.483276	85.2889	0.439916	804.422	156.655	0.16034	0.588164	21.961	422.983	0.247281
4	Stress	Hydroponic system	20.273	0.132108	0.891605	0.0173289	0.405652	125.387	0.393594	840.931	146.301	0.131235	0.671146	17.7801	402.95	0.173142
5	Stress	Hydroponic system	18.1474	0.0910124	0.856065	0.0186233	0.425411	126.557	0.407557	896.038	148.198	0.181237	0.733141	18.3832	495.887	0.1824
6	Stress	Hydroponic system	17.3438	0.14809	1.04073	0.0204233	0.534744	136.675	0.437264	1102.9	187.588	0.151692	0.729881	24.972	576.953	0.268134
7	Stress	Hydroponic system	15.8835	0.162224	1.17873	0.0182233	0.532077	163.651	0.425017	1068.64	182.095	0.118856	0.532978	23.541	562.553	0.244934
8	Stress	Hydroponic system	19.5494	0.148134	0.802944	0.016726	0.423323	65.7572	0.443458	721.252	148.024	0.150106	0.61928	20.6355	464.733	0.231924
9	Stress	Hydroponic system	23.8424	0.088947	0.524168	0.0161257	0.369006	61.9131	0.409028	650.464	124.972	0.208862	1.17027	16.0145	469.918	0.16599
10	Stress	Hydroponic system	21.0292	0.187284	0.793162	0.0184849	0.444657	86.879	0.354781	684.955	162.351	0.132229	0.687349	18.389	559.597	0.166128
11	Stress	Hydroponic system	17.2508	0.185929	0.853829	0.0178849	0.432657	92.479	0.366255	722.555	170.718	0.122918	0.50856	19.8742	508.531	0.184394
1	Control	Sand	10.0476	0.114625	1.19477	0.0363983	0.916837	361.99	0.346317	2981.36	365.258	0.313495	0.731249	41.2466	1037.2	0.377715
2	Control	Sand	9.59795	0.125002	1.3224	0.0419965	1.02972	277.609	0.407432	2880.42	328.956	0.325327	0.77994	43.7792	820.27	0.472726
3	Control	Sand	10.3438	0.122101	1.23999	0.0410102	1.11435	240.282	0.444233	2795.1	321.017	0.336888	0.858114	45.3451	812.965	0.517808
4	Control	Sand	10.5204	0.136019	1.34613	0.040461	1.01771	404.776	0.387683	3534.67	375.177	0.290486	0.761291	46.2556	1108.14	0.468456
5	Control	Sand	10.9226	0.0990052	0.948859	0.0382708	0.945502	219.117	0.430922	2325.25	284.404	0.391604	0.973863	39.0648	722.429	0.432429
6	Control	Sand	9.62883	0.126325	1.35035	0.0447028	1.21775	331.124	0.412528	3380.8	391.81	0.34685	0.878498	52.3584	1103.16	0.567116
7	Control	Sand	9.86437	0.113483	1.20256	0.0349922	0.934774	225.906	0.419532	2329.69	296.677	0.30443	0.76492	39.3707	581.008	0.42594
8	Control	Sand	9.97952	0.102775	1.07434	0.0441909	1.11089	138.702	0.49805	2067.02	260.593	0.411846	0.979594	41.9522	615.879	0.553565
9	Control	Sand	10.0624	0.084414	0.869324	0.0287621	0.706905	199.686	0.394371	1923.21	264.555	0.347469	0.827819	33.0863	577.293	0.337651
10	Control	Sand	10.669	0.123898	1.22822	0.0378896	1.16262	367.594	0.379003	3295.07	389.019	0.301792	0.919447	46.8781	1087.54	0.46631
11	Control	Sand	9.91636	0.157647	1.6047	0.0476133	1.22007	370.123	0.442065	4023.87	425.977	0.303727	0.766326	60.6712	1049.01	0.682674
1	Stress	Sand	11.6939	0.0657916	0.573311	0.0341357	0.488203	252.505	0.344084	2025.79	287.202	0.525031	0.8854	31.7737	576.919	0.286768
2	Stress	Sand	13.6025	0.0750937	0.599407	0.0334953	0.432526	197.428	0.361192	1710.73	241.491	0.438439	0.78919	27.0708	472.755	0.249188
3	Stress	Sand	12.7828	0.064377	0.539004	0.034113	0.477786	193.249	0.377842	1803.32	254.787	0.529256	0.871977	30.9333	489.486	0.308312
4	Stress	Sand	14.3626	0.0779165	0.566292	0.0312569	0.371546	300.121	0.324831	2081.62	285.404	0.397627	0.667023	28.7511	597.079	0.234636
5	Stress	Sand	15.3323	0.0584355	0.42358	0.0325576	0.409672	142.486	0.396762	1458.43	200.829	0.578823	1.10444	24.961	384.204	0.252837
6	Stress	Sand	13.8209	0.0596437	0.465915	0.0320706	0.380151	199.768	0.347864	1613.6	238.662	0.544072	0.855989	26.1899	480.968	0.236194
7	Stress	Sand	11.4824	0.0635988	0.545767	0.0265243	0.365317	193.143	0.353091	1495.36	242.461	0.442013	0.739605	27.0093	350.01	0.247357
8	Stress	Sand	11.993	0.0563485	0.463912	0.0291451	0.410782	102.59	0.423534	1248.77	176.794	0.501785	0.883039	23.4013	352.583	0.253577
9	Stress	Sand	13.0606	0.0559864	0.469997	0.0305467	0.368657	230.532	0.359511	1737.93	249.232	0.521488	0.899719	27.8752	400.867	0.25708
10	Stress	Sand	14.6967	0.067387	0.482617	0.0326738	0.425945	227.483	0.339228	1578.7	252.247	0.482154	0.896461	26.0476	494.773	0.224693
11	Stress	Sand	11.5503	0.0675047	0.594941	0.0353274	0.446894	212.716	0.374122	2100.63	268.493	0.510391	0.809487	32.2292	570.703	0.305136

## Sheet: Data correlation
Genotype	Treatment	Shoot mass dry hydroponic [g]	Shoot mass dry sand [g]	Shoot mass dry field [g]
1	Stress	0.120059	0.0572413	8.6
2	Stress	0.136029	0.06961	5.08333
3	Stress	0.138776	0.0596488	5.6
4	Stress	0.132608	0.0817443	4.31667
5	Stress	0.0915186	0.0967711	4.3
6	Stress	0.148596	0.0545991	7.9
7	Stress	0.16273	0.0566306	4.23333
8	Stress	0.146528	0.0551032	9.16667
9	Stress	0.0873351	0.050859	4.2
10	Stress	0.187087	0.0705901	6.41667

## Sheet: Data root tip & elongation zone
Genotype	Treatment	Root type	Root zone	Diameter [mm]	Standard deriviation
8	Control	Primary root	Root tip	0.958478	0.0838544
8	PEG	Primary root	Root tip	1.30135	0.171616
11	Control	Primary root	Root tip	0.895826	0.0947761
11	PEG	Primary root	Root tip	1.22348	0.0765184
8	Control	Primary root	Elongation zone	1.88531	0.15405
8	PEG	Primary root	Elongation zone	1.52857	0.156409
11	Control	Primary root	Elongation zone	1.79563	0.28243
11	PEG	Primary root	Elongation zone	1.49237	0.105633
8	Control	Secondary root	Root tip	0.638733	0.126738
8	PEG	Secondary root	Root tip	1.197	0.129339
11	Control	Secondary root	Root tip	0.563617	0.0908829
11	PEG	Secondary root	Root tip	0.899	0.157429
8	Control	Secondary root	Elongation zone	1.46533	0.0696364
8	PEG	Secondary root	Elongation zone	1.46867	0.167872
11	Control	Secondary root	Elongation zone	1.41417	0.185013
11	PEG	Secondary root	Elongation zone	1.14933	0.241419
